# Supplementary material for: Bis[4-(2-hydr­oxy-3-methoxy­benzyl­ideneamino)phen­yl] ether
Source: Acta Crystallogr Sect E Struct Rep Online. 2008 May 24;64(Pt 6):o1145. doi: 10.1107/S1600536808014980 (PMC2961534; doi:10.1107/S1600536808014980)
Supplement: Supplementary file 2 [file e-64-o1145-Isup2.hkl]

# 
# h,k,l, Fc-squared, Fo-squared, sigma(Fo-squared) and status flag 
# 
data_I
_shelx_title ' 1 in C2/c' 
_shelx_refln_list_code          4 
_shelx_F_calc_maximum      129.27 
_exptl_crystal_F_000       984.00 
_reflns_d_resolution_high  0.7698 
 
loop_ 
 _symmetry_equiv_pos_as_xyz 
 'x, y, z' 
 '-x, y, -z+1/2' 
 'x+1/2, y+1/2, z' 
 '-x+1/2, y+1/2, -z+1/2' 
 '-x, -y, -z' 
 'x, -y, z-1/2' 
 '-x+1/2, -y+1/2, -z' 
 'x+1/2, -y+1/2, z-1/2' 
 
_cell_length_a    15.5850 
_cell_length_b     7.5778 
_cell_length_c    19.8594 
_cell_angle_alpha  90.000 
_cell_angle_beta   92.760 
_cell_angle_gamma  90.000 
 
_shelx_F_squared_multiplier     1.000 
 
loop_ 
 _refln_index_h 
 _refln_index_k 
 _refln_index_l 
 _refln_F_squared_calc 
 _refln_F_squared_meas 
 _refln_F_squared_sigma 
 _refln_observed_status 
   2   0   0     5229.93     4786.49     41.21 o 
   4   0   0     1626.86     1426.66     20.86 o 
   6   0   0     1485.95     1394.78     12.80 o 
   8   0   0     7045.75     7689.79     65.35 o 
  10   0   0     4218.23     4778.20     31.43 o 
  12   0   0      673.50      677.54     16.69 o 
  14   0   0      183.45      181.13     20.42 o 
  16   0   0       31.52       17.27      7.11 o 
  18   0   0        0.51        6.67      7.91 o 
  20   0   0       15.87        4.28      5.51 o 
   1   1   0     5231.66     4810.20     25.30 o 
   3   1   0     2402.56     2521.74     10.78 o 
   5   1   0      210.66      199.18      5.55 o 
   7   1   0      119.77       98.74      4.01 o 
   9   1   0      525.84      537.15      8.30 o 
  11   1   0      336.96      327.59      5.88 o 
  13   1   0       21.54       16.99      2.25 o 
  15   1   0       10.99        9.23      3.14 o 
  17   1   0        3.06        8.06      3.31 o 
  19   1   0        3.16       10.46      4.93 o 
   0   2   0      784.14      645.25     11.97 o 
   2   2   0      457.52      463.30      9.80 o 
   4   2   0       21.40       21.37      2.02 o 
   6   2   0        1.78        4.71      1.21 o 
   8   2   0        3.28        5.88      1.57 o 
  10   2   0      365.79      316.57      7.22 o 
  12   2   0        6.55        6.37      3.22 o 
  14   2   0       81.94       84.09      6.50 o 
  16   2   0       19.58       13.66      4.99 o 
  18   2   0       22.13       13.35      6.60 o 
   1   3   0      614.15      607.39      9.31 o 
   3   3   0      874.85      816.78     12.45 o 
   5   3   0      321.38      297.98      8.46 o 
   7   3   0      209.25      202.27      4.50 o 
   9   3   0     1582.22     1606.48     15.84 o 
  11   3   0      156.45      170.92      8.34 o 
  13   3   0      153.55      159.70      9.58 o 
  15   3   0       11.22       15.21      6.31 o 
  17   3   0        2.91       10.31      5.59 o 
  19   3   0        1.78       10.88     10.67 o 
   0   4   0     9723.95    10378.51    109.52 o 
   2   4   0     4333.20     4495.54     35.54 o 
   4   4   0      207.50      258.53      8.71 o 
   6   4   0       13.17       17.03      2.84 o 
   8   4   0      273.51      228.02      6.07 o 
  10   4   0       14.65       10.10      3.93 o 
  12   4   0      910.79     1052.00     52.07 o 
  14   4   0       51.67       49.51      9.76 o 
  16   4   0        4.57        7.37      4.98 o 
  18   4   0        0.12        6.23      5.42 o 
   1   5   0       10.06       21.72      2.48 o 
   3   5   0      144.29      164.70      5.74 o 
   5   5   0        1.00        4.54      2.40 o 
   7   5   0      264.42      266.24     11.61 o 
   9   5   0       11.52       12.31      3.77 o 
  11   5   0       79.84       91.38      6.81 o 
  13   5   0      198.03      176.57     17.64 o 
  15   5   0       37.19       33.56      7.65 o 
  17   5   0       25.49       10.95      7.09 o 
   0   6   0      360.29      339.61     13.28 o 
   2   6   0      218.09      187.02      8.40 o 
   4   6   0        2.50        4.12      2.60 o 
   6   6   0       14.46       11.67      2.88 o 
   8   6   0        5.34       19.13      5.05 o 
  10   6   0      232.28      300.12     14.68 o 
  12   6   0       35.64       36.97      7.77 o 
  14   6   0       25.37       28.64      5.13 o 
  16   6   0        0.28       17.14      5.75 o 
   1   7   0       73.56       73.21      5.99 o 
   3   7   0       73.18       60.22      6.75 o 
   5   7   0       64.20       74.23      6.17 o 
   7   7   0       16.38       22.27      4.70 o 
   9   7   0       30.54       31.94      6.85 o 
  11   7   0      140.97      171.28     15.16 o 
  13   7   0        0.01       -0.39      3.85 o 
   0   8   0       70.25       52.68      8.92 o 
   2   8   0      118.21       95.57      7.45 o 
   4   8   0       29.86       26.74      5.16 o 
   6   8   0       10.14        8.00      3.28 o 
   8   8   0       18.18       13.41      7.69 o 
  10   8   0        0.25        4.31      3.08 o 
   1   9   0        2.44       10.02      4.45 o 
   3   9   0       25.83       30.29      8.00 o 
   5   9   0       41.91       53.41      8.10 o 
   7   9   0        1.50        7.93      5.15 o 
 -19   1   1       19.50       18.61      9.94 o 
 -17   1   1        2.89        8.77      4.72 o 
 -15   1   1        1.69        6.81      3.15 o 
 -13   1   1       23.01       24.67      3.27 o 
 -11   1   1       10.91       12.84      1.89 o 
  -9   1   1      908.36      995.15     13.90 o 
  -7   1   1      586.41      552.12      9.35 o 
  -5   1   1        0.59        5.53      0.80 o 
  -1   1   1      758.15      902.39      5.95 o 
   3   1   1      678.35      470.58      3.79 o 
   5   1   1       31.22       58.21      2.06 o 
   7   1   1      509.12      480.16      9.46 o 
   9   1   1      769.85      831.68     11.74 o 
  11   1   1      269.34      305.88      5.60 o 
  13   1   1      180.63      175.48      6.74 o 
  15   1   1        1.69        5.75      2.68 o 
  17   1   1       14.49        8.47      4.16 o 
  19   1   1       32.55       25.31     15.27 o 
 -18   2   1        3.87        0.36      5.51 o 
 -16   2   1       22.97        8.86      7.04 o 
 -14   2   1       77.03       89.33      6.69 o 
 -12   2   1      308.77      321.64     10.09 o 
 -10   2   1        1.05        2.03      2.26 o 
  -8   2   1      216.69      206.01      3.44 o 
  -6   2   1        1.49        0.74      0.79 o 
  -4   2   1     1109.32     1067.54      9.17 o 
  -2   2   1      568.67      463.35      7.11 o 
   0   2   1      228.32      226.90      3.92 o 
   2   2   1      711.99      612.95      6.09 o 
   4   2   1      138.05      120.37      3.16 o 
   6   2   1        9.90        8.35      2.03 o 
   8   2   1       21.47       19.93      2.12 o 
  10   2   1        3.36        4.14      2.12 o 
  12   2   1      151.18      135.18      4.79 o 
  14   2   1       20.18       16.63      4.54 o 
  16   2   1       10.21        8.36      2.60 o 
  18   2   1       28.00       12.19      9.65 o 
 -19   3   1        2.64       13.13     11.03 o 
 -17   3   1        0.14       10.68      6.22 o 
 -15   3   1      152.08      151.22      9.57 o 
 -13   3   1      283.20      279.80     10.15 o 
 -11   3   1       48.46       47.55      5.93 o 
  -9   3   1       34.88       41.82      3.63 o 
  -7   3   1       78.24       65.44      2.30 o 
  -5   3   1      424.02      388.14      6.77 o 
  -3   3   1      287.15      356.36      6.83 o 
  -1   3   1     1968.24     1942.60     13.30 o 
   1   3   1       21.63       30.16      2.26 o 
   3   3   1      249.88      238.51      3.54 o 
   5   3   1      438.70      456.66      7.26 o 
   7   3   1      586.86      584.00      8.60 o 
   9   3   1     1007.36      996.75     11.90 o 
  11   3   1      820.89      875.50     21.35 o 
  13   3   1       40.35       35.80      4.73 o 
  15   3   1       28.79       19.83      6.03 o 
  17   3   1        0.00        7.23      4.36 o 
  19   3   1       67.00       53.33     26.99 o 
 -18   4   1        3.68       21.97      8.78 o 
 -16   4   1       16.65       15.34      5.86 o 
 -14   4   1       25.87       32.21      5.81 o 
 -12   4   1     1764.03     2026.91     47.84 o 
 -10   4   1      133.11      140.79      6.93 o 
  -8   4   1       12.92       15.00      2.43 o 
  -6   4   1       11.38       21.51      2.98 o 
  -4   4   1      649.44      820.91     16.69 o 
  -2   4   1     1556.95     1695.56     15.61 o 
   0   4   1     1373.83     1417.03     19.60 o 
   2   4   1        5.11        3.01      2.91 o 
   4   4   1     1473.61     1460.67     19.52 o 
   6   4   1       97.02       99.42      5.07 o 
   8   4   1      392.58      364.19     12.47 o 
  10   4   1       18.91       18.01      3.40 o 
  12   4   1       85.78      111.66     10.11 o 
  14   4   1        0.08       10.16      3.90 o 
  16   4   1       33.40       29.58      9.09 o 
  18   4   1        7.20       27.39     18.50 o 
 -17   5   1        8.23        7.24      5.89 o 
 -15   5   1        9.15        8.07      4.17 o 
 -13   5   1       46.22       55.95      7.25 o 
 -11   5   1       31.52       39.65      6.52 o 
  -9   5   1       39.32       32.45      4.71 o 
  -7   5   1       52.11       50.84      5.57 o 
  -5   5   1       11.59       12.81      3.32 o 
  -3   5   1       39.03       41.48      6.56 o 
  -1   5   1      120.95      116.31      4.31 o 
   1   5   1      215.60      250.21     11.64 o 
   3   5   1      592.67      594.48      6.15 o 
   5   5   1       49.66       40.55      4.39 o 
   7   5   1      173.77      171.14      6.36 o 
   9   5   1        2.05        6.11      2.67 o 
  11   5   1       13.99       11.82      3.58 o 
  13   5   1      180.85      171.36     11.51 o 
  15   5   1       10.06       12.98      7.76 o 
  17   5   1        1.50        5.71      5.56 o 
 -16   6   1       24.55       16.39      8.42 o 
 -14   6   1       49.42       62.36     10.52 o 
 -12   6   1       15.98       28.70      4.87 o 
 -10   6   1      266.09      311.70     12.69 o 
  -8   6   1        0.29        8.98      5.30 o 
  -6   6   1       11.37        7.14      2.34 o 
  -4   6   1      115.82      122.97      6.00 o 
  -2   6   1       57.79       73.35      4.83 o 
   0   6   1       31.10       34.73      5.52 o 
   2   6   1       93.55       86.14      4.73 o 
   4   6   1        0.13        4.49      2.46 o 
   6   6   1       89.95       83.67      6.89 o 
   8   6   1       35.03       21.66      6.45 o 
  10   6   1        4.63        3.62      3.07 o 
  12   6   1       25.20       24.09      5.73 o 
  14   6   1        4.98       14.30      4.31 o 
 -13   7   1       22.18       20.80      5.68 o 
 -11   7   1      100.12       69.39     10.71 o 
  -9   7   1      157.20      199.11     13.24 o 
  -7   7   1       15.69       12.99      4.03 o 
  -5   7   1        1.87        3.97      3.04 o 
  -3   7   1        3.89        3.08      3.31 o 
  -1   7   1      504.97      464.62     12.15 o 
   1   7   1      242.09      220.72     10.90 o 
   3   7   1       43.45       39.39      4.51 o 
   5   7   1       20.44        5.61      2.88 o 
   7   7   1      401.31      397.69     13.05 o 
   9   7   1       14.67        7.73      2.89 o 
  11   7   1       57.70       79.02     12.10 o 
  13   7   1       35.57       35.41      6.46 o 
 -10   8   1       49.75       57.83      7.26 o 
  -8   8   1       60.19       57.91     10.64 o 
  -6   8   1       94.84       75.49     10.15 o 
  -4   8   1       41.64       40.42      5.80 o 
  -2   8   1       28.81       16.79      6.59 o 
   0   8   1        8.37       11.71      3.62 o 
   2   8   1      242.15      249.23     10.65 o 
   4   8   1       18.51       19.77      5.94 o 
   6   8   1        1.44        8.45      3.31 o 
   8   8   1        1.23        9.72      3.55 o 
  10   8   1       11.42        5.27      3.42 o 
  -7   9   1       14.94       17.71      5.37 o 
  -5   9   1       17.48       26.03     11.68 o 
  -3   9   1        0.05        5.58      3.97 o 
  -1   9   1       12.16       13.07      4.81 o 
   1   9   1       26.53       27.29      5.46 o 
   3   9   1        5.25        6.31      4.07 o 
   5   9   1       31.20       37.32      6.93 o 
   7   9   1        0.18        5.27      4.77 o 
 -20   0   2        2.17        9.21      7.69 o 
 -18   0   2       11.90       24.67     11.83 o 
 -16   0   2      176.61      164.33     41.50 o 
 -14   0   2       35.51       44.13      6.79 o 
 -12   0   2     1683.60     1856.65     33.36 o 
 -10   0   2      150.25      143.99      6.51 o 
  -8   0   2      783.67      862.71     14.66 o 
  -6   0   2     1530.95     1543.04     28.08 o 
  -2   0   2     1121.08     1399.10     15.53 o 
   2   0   2      303.12      283.81      5.01 o 
   4   0   2     1571.22     1573.22     14.44 o 
   6   0   2    16710.23    16969.43    130.81 o 
   8   0   2      549.32      485.45      8.46 o 
  10   0   2       28.80       24.20      4.39 o 
  12   0   2        0.14        2.77      3.37 o 
  14   0   2       14.85       13.42      4.50 o 
  16   0   2       46.29       58.33     13.35 o 
  18   0   2        3.12       15.31      9.65 o 
  20   0   2        0.32        5.15      3.26 o 
 -19   1   2        0.00        5.96      4.38 o 
 -17   1   2        2.04        3.71      3.36 o 
 -15   1   2        3.69        7.33      3.00 o 
 -13   1   2       42.94       50.33      4.80 o 
 -11   1   2      169.11      186.64      5.27 o 
  -9   1   2      798.03      822.90     12.72 o 
  -7   1   2      201.66      223.80      5.96 o 
  -5   1   2     1841.01     1740.98     10.48 o 
  -3   1   2     3196.68     3261.97     25.42 o 
  -1   1   2        1.99        3.69      1.58 o 
   1   1   2     8304.78     8654.08     37.79 o 
   3   1   2     1955.21     1899.28      9.27 o 
   5   1   2     1237.55     1363.46      9.30 o 
   7   1   2     2074.43     1947.32     16.07 o 
   9   1   2     2969.91     3048.05     31.76 o 
  11   1   2       52.65       42.12      3.24 o 
  13   1   2        5.22        6.00      2.68 o 
  15   1   2        4.56        4.85      2.25 o 
  17   1   2       14.58        8.43      3.26 o 
  19   1   2        9.60        1.89      7.51 o 
 -18   2   2        2.72        8.63     10.88 o 
 -16   2   2       32.17       22.76      8.80 o 
 -14   2   2       95.52      101.55      8.98 o 
 -12   2   2       96.44       84.97      6.22 o 
 -10   2   2      911.35      930.63     31.98 o 
  -8   2   2       42.83       38.70      3.94 o 
  -6   2   2      168.71      106.10      5.73 o 
  -4   2   2      925.98      865.85      7.68 o 
  -2   2   2     4639.80     4601.96     20.98 o 
   0   2   2    13096.64    12287.15     48.59 o 
   2   2   2     7360.08     6684.96     29.89 o 
   4   2   2     3276.99     2919.79     14.95 o 
   6   2   2      711.18      642.16      7.81 o 
   8   2   2     1178.60     1178.33     24.47 o 
  10   2   2      170.48      161.55      5.71 o 
  12   2   2       11.68       11.94      2.01 o 
  14   2   2       10.13       10.35      3.48 o 
  16   2   2        5.87        8.71      2.97 o 
  18   2   2       52.81       55.51      9.60 o 
 -19   3   2        0.52        3.85      6.38 o 
 -17   3   2       23.79       16.17     11.28 o 
 -15   3   2        0.01        0.29      3.10 o 
 -13   3   2       89.09       93.24      8.77 o 
 -11   3   2      706.23      729.07     15.64 o 
  -9   3   2      134.05      134.68      7.89 o 
  -7   3   2       33.83       40.81      2.11 o 
  -5   3   2      150.88      138.64      4.17 o 
  -3   3   2     3267.63     3445.26     29.11 o 
  -1   3   2     1467.06     1470.37     10.96 o 
   1   3   2      179.10      152.26      4.16 o 
   3   3   2       80.72       77.23      3.96 o 
   5   3   2      130.90      135.25      6.56 o 
   7   3   2      617.47      672.34      9.84 o 
   9   3   2      300.66      292.29      5.63 o 
  11   3   2      197.44      203.34      7.13 o 
  13   3   2      164.47      179.10     14.76 o 
  15   3   2       23.01       21.40      8.49 o 
  17   3   2       23.22       12.85      4.99 o 
  19   3   2        2.32        7.87      6.17 o 
 -18   4   2       44.88       29.62      8.89 o 
 -16   4   2       32.17       26.39     11.93 o 
 -14   4   2        3.38        1.93      3.92 o 
 -12   4   2      210.33      227.05     11.96 o 
 -10   4   2       85.57       74.37      7.56 o 
  -8   4   2       72.37       71.11      3.85 o 
  -6   4   2      758.05      776.64     13.42 o 
  -4   4   2     2699.87     2954.74     38.40 o 
  -2   4   2      541.66      520.79      7.46 o 
   0   4   2     2843.34     3024.57     24.84 o 
   2   4   2        7.88       14.44      2.76 o 
   4   4   2       48.38       43.71      3.46 o 
   6   4   2       79.60       85.48      4.71 o 
   8   4   2     2407.05     2454.58     25.21 o 
  10   4   2      413.90      440.62     10.36 o 
  12   4   2       28.79       19.10      5.27 o 
  14   4   2       23.99       20.88      4.28 o 
  16   4   2       50.44       64.60     12.67 o 
  18   4   2       61.64       70.05     12.35 o 
 -17   5   2        0.52        6.53      4.57 o 
 -15   5   2        2.48        7.78      6.08 o 
 -13   5   2      104.51      124.86     13.34 o 
 -11   5   2        0.63        5.92      3.03 o 
  -9   5   2        3.89        5.19      4.44 o 
  -7   5   2       94.57       80.17      6.64 o 
  -5   5   2      231.55      230.04      7.22 o 
  -3   5   2      251.32      225.64      6.87 o 
  -1   5   2      560.63      530.77     12.40 o 
   1   5   2        9.99       20.91      2.77 o 
   3   5   2       22.92       38.10      3.68 o 
   5   5   2        0.55       -0.40      2.41 o 
   7   5   2      503.19      515.51     15.81 o 
   9   5   2     2102.10     2238.35     31.71 o 
  11   5   2       63.05       70.54      5.84 o 
  13   5   2      140.26      148.70     10.44 o 
  15   5   2        1.67        2.89      7.76 o 
  17   5   2       15.91       31.39     11.61 o 
 -16   6   2       26.65       27.74      5.89 o 
 -14   6   2       32.74       33.39      6.51 o 
 -12   6   2       86.64       79.99      8.43 o 
 -10   6   2       80.04       83.88      6.73 o 
  -8   6   2        1.95       12.48      4.57 o 
  -6   6   2      133.83      132.20      8.11 o 
  -4   6   2       65.38       66.67      5.15 o 
  -2   6   2       48.37       50.61      6.12 o 
   0   6   2       10.21        6.67      2.57 o 
   2   6   2       15.40       30.40      3.69 o 
   4   6   2      106.14      119.23      8.17 o 
   6   6   2      356.02      389.20     11.68 o 
   8   6   2      190.76      180.78     10.03 o 
  10   6   2        0.19        2.82      2.76 o 
  12   6   2       21.08       18.98      7.95 o 
  14   6   2        0.04        5.33      5.67 o 
 -13   7   2        2.73       10.13      4.51 o 
 -11   7   2       49.71       50.93      7.37 o 
  -9   7   2       14.29       14.96      7.96 o 
  -7   7   2       20.42       27.95      4.91 o 
  -5   7   2      159.77      156.89      7.38 o 
  -3   7   2        0.51        1.11      2.83 o 
  -1   7   2       89.29       73.73      5.82 o 
   1   7   2        2.16        8.39      3.28 o 
   3   7   2      217.16      227.71     13.01 o 
   5   7   2       24.09       17.76      7.76 o 
   7   7   2      290.51      310.94     11.89 o 
   9   7   2       12.77       10.10      4.19 o 
  11   7   2       21.42       21.12      6.39 o 
  13   7   2        0.24        5.79      3.60 o 
 -10   8   2       21.28       20.32      4.73 o 
  -8   8   2       10.12        6.14      3.65 o 
  -6   8   2        1.71        7.72      5.06 o 
  -4   8   2        3.73        4.49      2.91 o 
  -2   8   2      111.38      114.51      8.88 o 
   0   8   2        7.99        5.91      3.76 o 
   2   8   2        2.24       11.55      4.12 o 
   4   8   2       73.03       69.00      7.25 o 
   6   8   2        9.67       10.02      5.27 o 
   8   8   2        1.60       18.14      4.11 o 
  10   8   2        0.71        5.96      4.26 o 
  -7   9   2       21.45       26.55      8.98 o 
  -5   9   2       12.25       34.70      7.41 o 
  -3   9   2       10.87        8.19      5.05 o 
  -1   9   2       16.04       15.20      4.94 o 
   1   9   2        0.62        7.99      4.02 o 
   3   9   2        5.44        4.21      3.33 o 
   5   9   2       11.78       17.19      7.58 o 
   7   9   2       29.37       25.31      6.03 o 
 -19   1   3        2.09        3.61      5.33 o 
 -17   1   3        0.74        5.32      8.05 o 
 -15   1   3      195.35      202.47      8.47 o 
 -13   1   3       33.62       38.31      4.00 o 
 -11   1   3      274.67      285.26      7.74 o 
  -9   1   3        4.60        6.36      1.87 o 
  -7   1   3        2.49        5.73      1.62 o 
  -5   1   3     5010.15     4917.72     27.91 o 
  -1   1   3     4121.28     4140.23     21.18 o 
   1   1   3     1439.49     1331.11     13.91 o 
   3   1   3        1.70        5.02      1.21 o 
   5   1   3     2175.87     2260.71     16.16 o 
   7   1   3     2030.41     2102.37     22.33 o 
   9   1   3      563.38      579.21     11.49 o 
  11   1   3        7.29        6.86      1.97 o 
  13   1   3       59.12       53.74      5.00 o 
  15   1   3        0.38        7.42      3.41 o 
  17   1   3        0.34        6.09      3.71 o 
  19   1   3       50.79       26.14     11.91 o 
 -18   2   3        7.90       17.56     10.74 o 
 -16   2   3       45.96       33.37      5.80 o 
 -14   2   3      119.46      133.71      7.99 o 
 -12   2   3      653.71      695.64     16.87 o 
 -10   2   3       52.12       55.29      7.99 o 
  -8   2   3      305.47      277.08     14.87 o 
  -6   2   3      453.67      402.32     10.46 o 
  -4   2   3     1996.76     2410.87     17.26 o 
  -2   2   3     1351.17     1408.05     10.34 o 
   0   2   3     7305.52     7580.94     37.34 o 
   2   2   3      298.81      384.46      6.10 o 
   4   2   3      349.17      352.46      5.01 o 
   6   2   3     2379.99     2475.90     30.85 o 
   8   2   3     1783.49     1829.20     24.89 o 
  10   2   3      238.46      229.82      7.29 o 
  12   2   3       10.33       14.35      3.32 o 
  14   2   3        0.19        4.88      2.60 o 
  16   2   3       26.76       26.19      7.87 o 
  18   2   3       10.93       14.27      6.48 o 
 -19   3   3        3.54        5.80      8.27 o 
 -17   3   3        0.33       12.99      6.36 o 
 -15   3   3        0.60        5.46      4.52 o 
 -13   3   3       45.67       41.53      5.45 o 
 -11   3   3      320.88      317.30     11.40 o 
  -9   3   3      303.55      296.72     11.39 o 
  -7   3   3      192.12      193.54      5.14 o 
  -5   3   3      334.38      358.34      4.17 o 
  -3   3   3     7857.84     8205.18     53.11 o 
  -1   3   3      857.00      745.34      9.45 o 
   1   3   3       86.30       70.17      3.49 o 
   3   3   3       71.48       90.51      3.83 o 
   5   3   3      128.69      120.49      4.19 o 
   7   3   3     2571.94     2748.31     28.81 o 
   9   3   3        8.38        7.51      1.63 o 
  11   3   3       28.84       35.82      3.34 o 
  13   3   3        7.00        9.17      2.34 o 
  15   3   3       56.74       67.19     14.91 o 
  17   3   3       43.59       47.20     24.92 o 
  19   3   3        1.86        9.14     10.16 o 
 -18   4   3       20.78        8.93      5.99 o 
 -16   4   3      180.66      188.28     17.62 o 
 -14   4   3       51.72       78.08     16.16 o 
 -12   4   3        1.01        3.83      3.10 o 
 -10   4   3       56.27       67.60     10.19 o 
  -8   4   3       85.96       80.54      5.06 o 
  -6   4   3      308.96      364.27      7.48 o 
  -4   4   3       41.43       37.41      4.52 o 
  -2   4   3        6.91        9.61      1.78 o 
   0   4   3      625.04      645.27      9.74 o 
   2   4   3       84.28       75.38      4.70 o 
   4   4   3      666.74      701.92     12.75 o 
   6   4   3      404.51      396.37      8.13 o 
   8   4   3      838.99      860.70     14.94 o 
  10   4   3       46.59       46.06      3.00 o 
  12   4   3      340.63      361.81     19.56 o 
  14   4   3       92.02       86.07     11.93 o 
  16   4   3        4.83       10.93      5.56 o 
  18   4   3        0.50       12.29      8.44 o 
 -17   5   3       25.25       25.97      9.43 o 
 -15   5   3       15.54       14.02      5.08 o 
 -13   5   3        2.35        5.21      4.05 o 
 -11   5   3       46.51       49.49      6.64 o 
  -9   5   3        1.35        8.39      4.12 o 
  -7   5   3      165.02      152.15      9.39 o 
  -5   5   3      126.20      127.99      6.15 o 
  -3   5   3      227.86      259.82     10.15 o 
  -1   5   3      611.36      621.03      9.84 o 
   1   5   3      423.67      479.22      9.70 o 
   3   5   3      155.42      146.01      8.66 o 
   5   5   3       60.04       46.84      4.42 o 
   7   5   3      246.48      241.10      9.19 o 
   9   5   3     2278.78     2428.35     47.72 o 
  11   5   3        5.06        9.60      4.17 o 
  13   5   3        7.41        8.12      3.75 o 
  15   5   3       58.60       57.86     10.24 o 
  17   5   3       53.91       55.37     19.04 o 
 -14   6   3       14.71        8.94      5.09 o 
 -12   6   3        0.18       19.25      6.11 o 
 -10   6   3       32.29       32.26      5.83 o 
  -8   6   3       35.29       22.48      5.17 o 
  -6   6   3       47.72       44.03      4.89 o 
  -4   6   3      104.81       92.25      6.01 o 
  -2   6   3       31.82       22.89      4.55 o 
   0   6   3      118.50      130.36      5.96 o 
   2   6   3       42.69       44.01      4.44 o 
   4   6   3       10.37        9.63      2.83 o 
   6   6   3      800.03      856.28     22.20 o 
   8   6   3      528.76      585.24     26.10 o 
  10   6   3      101.32      107.76      8.00 o 
  12   6   3        0.21        7.13      3.69 o 
  14   6   3       16.27       24.47      5.75 o 
 -13   7   3       25.90       25.91      6.55 o 
 -11   7   3        2.23        8.66      3.49 o 
  -9   7   3       32.03       31.30      5.99 o 
  -7   7   3        1.48        3.45      3.54 o 
  -5   7   3      647.62      610.48     13.84 o 
  -3   7   3      257.90      243.99     11.05 o 
  -1   7   3       39.34       24.92      4.99 o 
   1   7   3       15.03       12.09      5.75 o 
   3   7   3      261.64      245.90     10.99 o 
   5   7   3      235.31      262.31     10.34 o 
   7   7   3      238.50      249.97     12.29 o 
   9   7   3       69.54       77.81      7.11 o 
  11   7   3       22.90       26.74      6.33 o 
  13   7   3       24.62       27.78      5.85 o 
 -10   8   3       11.49        7.88      3.79 o 
  -8   8   3       19.82       17.78      4.76 o 
  -6   8   3       16.06       11.43      3.99 o 
  -4   8   3       50.86       65.91      7.27 o 
  -2   8   3       45.67       41.75      7.89 o 
   0   8   3        1.37        4.99      5.18 o 
   2   8   3       33.52       29.60      5.51 o 
   4   8   3       83.37       89.09      8.34 o 
   6   8   3       11.47        9.20      3.79 o 
   8   8   3       39.96       46.45      7.14 o 
  10   8   3        0.75        5.08      4.43 o 
  -7   9   3        6.11       10.96      5.25 o 
  -5   9   3        0.34        1.86      5.18 o 
  -3   9   3        0.98        9.59      5.24 o 
  -1   9   3       15.29       12.25      5.82 o 
   1   9   3        1.69        2.73      3.67 o 
   3   9   3        0.12        7.82      3.99 o 
   5   9   3        0.60        8.85      4.47 o 
   7   9   3        0.07        5.16      4.91 o 
 -20   0   4        4.10       -1.52      3.99 o 
 -18   0   4       28.68       23.22     13.06 o 
 -16   0   4       62.20       70.30     12.84 o 
 -14   0   4      362.82      394.48     17.31 o 
 -12   0   4      110.39      127.03      8.72 o 
 -10   0   4       42.29       56.41      4.47 o 
  -8   0   4      891.06      988.22     16.31 o 
  -6   0   4     2538.65     2698.57     24.67 o 
   0   0   4     7927.73     8229.16     74.66 o 
   2   0   4       76.47       78.01      9.29 o 
   4   0   4       84.16       63.04      2.42 o 
   6   0   4      877.00      780.09     13.67 o 
   8   0   4      319.49      281.28      9.79 o 
  10   0   4     1059.25     1248.82     32.61 o 
  12   0   4      125.67      138.93     16.80 o 
  14   0   4       93.28      106.88     11.64 o 
  16   0   4       16.96        3.89      4.21 o 
  18   0   4      154.57      121.45     44.40 o 
 -19   1   4        0.00        2.63      2.77 o 
 -17   1   4        3.66        6.65      4.34 o 
 -15   1   4       92.67       89.70      8.26 o 
 -13   1   4      579.13      612.14     22.87 o 
 -11   1   4      292.85      295.26      5.86 o 
  -9   1   4     1126.63     1143.21     18.81 o 
  -7   1   4      485.64      434.03     10.05 o 
  -5   1   4      480.77      488.32      6.33 o 
  -1   1   4     1981.70     2072.35     16.06 o 
   1   1   4        2.11        7.21      1.73 o 
   3   1   4     1060.10      879.29      8.64 o 
   5   1   4     6915.25     7106.55     45.79 o 
   7   1   4     1404.06     1447.63     13.78 o 
   9   1   4      122.03      101.91      3.78 o 
  11   1   4       54.14       48.53      3.34 o 
  13   1   4        0.98        8.05      1.93 o 
  15   1   4       44.54       50.33      5.66 o 
  17   1   4       54.09       39.82      6.95 o 
  19   1   4       10.01        9.39      4.50 o 
 -18   2   4        8.10       20.97     11.46 o 
 -16   2   4        3.86        7.65      3.06 o 
 -14   2   4      239.30      231.83     10.85 o 
 -12   2   4      492.52      519.05     15.70 o 
 -10   2   4       27.58       20.54      5.03 o 
  -8   2   4      261.51      259.40     11.59 o 
  -6   2   4     5303.26     5276.33     61.41 o 
  -4   2   4     2350.55     2388.50     27.60 o 
  -2   2   4      670.55      774.46     17.91 o 
   0   2   4     1655.80     1356.98     12.44 o 
   2   2   4      369.94      337.21      7.04 o 
   4   2   4     1659.53     1619.57     11.19 o 
   6   2   4      116.01      106.44      3.34 o 
   8   2   4      275.09      257.96      6.40 o 
  10   2   4        0.06        1.87      1.47 o 
  12   2   4       24.57       13.71      2.64 o 
  14   2   4       25.87       26.16      5.70 o 
  16   2   4      223.67      224.86     33.44 o 
  18   2   4        8.76        8.05      4.47 o 
 -19   3   4        8.70       24.38     13.78 o 
 -17   3   4       39.03       19.09      7.11 o 
 -15   3   4      503.02      605.32     16.43 o 
 -13   3   4       34.51       37.30      5.12 o 
 -11   3   4       65.73       63.61      5.34 o 
  -9   3   4      152.75      160.09      7.40 o 
  -7   3   4      283.52      369.93     20.18 o 
  -5   3   4     1984.52     2093.87     17.18 o 
  -3   3   4       98.18       85.36      4.50 o 
  -1   3   4      496.60      472.30      6.90 o 
   1   3   4     1882.13     1796.84     16.19 o 
   3   3   4      390.37      314.41      5.79 o 
   5   3   4      997.15      980.65     11.66 o 
   7   3   4      276.14      298.43      8.84 o 
   9   3   4       39.50       40.15      3.10 o 
  11   3   4      401.62      413.68     10.32 o 
  13   3   4       42.74       33.78      6.73 o 
  15   3   4        1.15        1.71      6.02 o 
  17   3   4        1.35        6.73      4.34 o 
 -18   4   4        9.40        6.19      5.35 o 
 -16   4   4       34.98       39.87      7.57 o 
 -14   4   4        9.62       12.96      4.54 o 
 -12   4   4        6.95       13.47      6.43 o 
 -10   4   4        0.51        4.19      5.06 o 
  -8   4   4       68.39       76.76      7.18 o 
  -6   4   4      244.93      280.54      8.27 o 
  -4   4   4     2229.71     2175.50     29.96 o 
  -2   4   4     1290.70     1358.87     17.68 o 
   0   4   4      762.57      687.79     14.37 o 
   2   4   4        0.66        5.26      2.20 o 
   4   4   4      958.57      901.96     14.41 o 
   6   4   4     1956.38     2134.29     21.47 o 
   8   4   4        7.09        5.78      2.50 o 
  10   4   4      490.61      488.31      8.93 o 
  12   4   4        5.96        9.22      3.60 o 
  14   4   4      177.44      205.85     25.07 o 
  16   4   4       89.89       74.52     12.56 o 
  18   4   4        0.29       13.86     15.24 o 
 -17   5   4       39.45       52.53     13.71 o 
 -15   5   4       14.66       24.17      6.50 o 
 -13   5   4       23.55       16.82      4.75 o 
 -11   5   4        4.45        6.62      4.90 o 
  -9   5   4       50.76       53.36      6.22 o 
  -7   5   4      114.50      126.30      5.77 o 
  -5   5   4        6.60        6.14      2.65 o 
  -3   5   4      462.03      486.82     10.00 o 
  -1   5   4      308.87      301.40      7.79 o 
   1   5   4      246.76      221.88      7.08 o 
   3   5   4      167.67      164.17      6.56 o 
   5   5   4      520.94      460.47     16.58 o 
   7   5   4      149.74      158.16      8.13 o 
   9   5   4      905.57      933.88     31.33 o 
  11   5   4       52.38       62.71      7.31 o 
  13   5   4        1.29        4.10      3.76 o 
  15   5   4       89.50      105.98     28.95 o 
 -14   6   4       12.82       12.46      5.67 o 
 -12   6   4        5.25        2.84      5.18 o 
 -10   6   4      121.31      127.12      8.84 o 
  -8   6   4       18.76       14.57      5.29 o 
  -6   6   4        5.18        8.34      5.11 o 
  -4   6   4      295.77      265.80      9.98 o 
  -2   6   4      129.04      108.39      6.56 o 
   0   6   4       18.53       19.32      3.16 o 
   2   6   4        8.77        7.05      2.48 o 
   4   6   4      301.89      296.77     10.62 o 
   6   6   4        1.08        6.01      2.51 o 
   8   6   4      342.31      355.81     15.20 o 
  10   6   4       49.93       29.03      3.94 o 
  12   6   4        0.16        8.24      3.83 o 
  14   6   4        9.74       12.53      5.44 o 
 -13   7   4       66.92       81.50      9.41 o 
 -11   7   4        0.01        1.66      3.38 o 
  -9   7   4       16.25       13.23      5.48 o 
  -7   7   4        1.06        7.27      7.36 o 
  -5   7   4      121.92      110.34     10.99 o 
  -3   7   4       38.70       50.30      5.53 o 
  -1   7   4      222.41      233.76     11.57 o 
   1   7   4       42.43       53.79      5.64 o 
   3   7   4       46.23       49.87      7.54 o 
   5   7   4       78.71       79.66      7.01 o 
   7   7   4        0.89        6.47      2.57 o 
   9   7   4        0.01        7.27      3.09 o 
  11   7   4        3.18        9.19      4.88 o 
  13   7   4        1.16        6.25      4.04 o 
 -10   8   4        1.15        8.76      4.97 o 
  -8   8   4        0.06       14.49      5.69 o 
  -6   8   4        9.19       14.40      4.69 o 
  -4   8   4       45.84       41.71     10.17 o 
  -2   8   4       76.57       65.28      6.19 o 
   0   8   4       27.32       14.41      4.01 o 
   2   8   4       56.70       69.76     10.70 o 
   4   8   4        0.59        6.54      2.99 o 
   6   8   4        1.08        4.93      2.47 o 
   8   8   4        6.88        8.36      3.24 o 
  10   8   4        4.94       16.97      6.38 o 
  -7   9   4       13.79       15.36      5.89 o 
  -5   9   4        2.31       11.97      5.58 o 
  -3   9   4       26.64       17.84      5.43 o 
  -1   9   4       28.73       34.47      7.70 o 
   1   9   4       19.36       19.48      5.89 o 
   3   9   4        6.71        9.74      4.77 o 
   5   9   4        5.40        9.66      5.02 o 
   7   9   4        0.13       12.11      5.98 o 
 -19   1   5       27.08       13.69      6.66 o 
 -17   1   5       17.59       17.77      5.16 o 
 -15   1   5      139.68      141.72     13.46 o 
 -13   1   5       38.52       37.99      4.31 o 
 -11   1   5       16.73       19.17      3.21 o 
  -9   1   5      705.52      715.60     13.65 o 
  -7   1   5     2422.15     2650.56     26.75 o 
  -5   1   5     2599.99     2621.64     17.49 o 
  -3   1   5     2185.23     2380.06     33.15 o 
  -1   1   5    11489.38    11077.28     58.24 o 
   1   1   5     1790.97     1685.58     15.07 o 
   3   1   5     1688.57     1633.28     17.73 o 
   5   1   5      633.23      566.84     12.42 o 
   7   1   5      535.31      619.67     10.19 o 
   9   1   5        8.89        2.94      2.04 o 
  11   1   5       27.14       29.33      3.68 o 
  13   1   5       11.03       11.74      3.64 o 
  15   1   5      283.92      306.27     12.31 o 
  17   1   5       15.09       14.12      4.21 o 
  19   1   5       16.22       12.74      7.11 o 
 -18   2   5       23.13       32.07     12.84 o 
 -16   2   5       54.93       45.75      9.98 o 
 -14   2   5      129.00      147.70      8.92 o 
 -12   2   5      193.94      197.53     13.63 o 
 -10   2   5        9.32       13.10      4.93 o 
  -8   2   5      779.52      889.23     22.36 o 
  -6   2   5     1570.44     1697.36     38.16 o 
  -4   2   5     6150.43     6422.29     52.38 o 
  -2   2   5     4030.42     4023.11     24.54 o 
   0   2   5     1234.75     1071.51     15.54 o 
   2   2   5      332.40      333.27      6.53 o 
   4   2   5     3016.90     2980.87     21.45 o 
   6   2   5     5426.64     5740.94     37.57 o 
   8   2   5      274.24      333.48      5.17 o 
  10   2   5        7.91        8.84      1.85 o 
  12   2   5      153.52      158.24      8.78 o 
  14   2   5       77.76       75.66      9.36 o 
  16   2   5       22.98       18.14      5.92 o 
  18   2   5        2.24        2.11      4.65 o 
 -19   3   5        0.01       16.40     10.37 o 
 -17   3   5        2.32        6.45      4.44 o 
 -15   3   5      160.22      144.12     15.64 o 
 -13   3   5      240.40      223.64     23.47 o 
 -11   3   5        4.72        6.46      3.23 o 
  -9   3   5       33.55       23.00      5.28 o 
  -7   3   5     1360.72     1523.77     26.61 o 
  -5   3   5     1156.60     1253.62     21.71 o 
  -3   3   5      740.60      730.73     11.18 o 
  -1   3   5      464.15      437.16      7.72 o 
   1   3   5       67.26       69.92      3.91 o 
   3   3   5     2363.05     2554.92     30.96 o 
   5   3   5       69.78       71.27      4.28 o 
   7   3   5      344.99      340.52      6.33 o 
   9   3   5       14.94       23.52      2.45 o 
  11   3   5        2.35        5.82      2.14 o 
  13   3   5      384.44      392.52     27.60 o 
  15   3   5        0.02        1.12      3.73 o 
  17   3   5       47.08       57.83     12.55 o 
 -18   4   5        8.95       14.59      5.55 o 
 -16   4   5      124.40      147.74     27.71 o 
 -14   4   5       55.13       48.64     10.88 o 
 -12   4   5        0.67        4.54      2.20 o 
 -10   4   5        4.70        5.16      4.03 o 
  -8   4   5        0.95        5.30      2.14 o 
  -6   4   5       50.32       44.32      5.35 o 
  -4   4   5        7.41        5.93      2.33 o 
  -2   4   5        4.35        4.48      1.65 o 
   0   4   5       22.43       20.18      2.81 o 
   2   4   5      483.02      450.94      9.14 o 
   4   4   5       62.37       51.59      4.14 o 
   6   4   5      748.18      798.15     16.18 o 
   8   4   5      731.46      736.54     13.33 o 
  10   4   5      155.00      155.54      5.29 o 
  12   4   5        7.18        8.71      6.36 o 
  14   4   5        1.88        6.99      4.39 o 
  16   4   5        5.71       11.85      6.07 o 
 -17   5   5       18.24       41.50     13.89 o 
 -15   5   5       11.50       15.17      4.60 o 
 -13   5   5        2.83        0.73      4.55 o 
 -11   5   5       25.32       25.57      9.43 o 
  -9   5   5        1.15       10.28      3.91 o 
  -7   5   5       27.11       22.50      5.37 o 
  -5   5   5        3.67        7.82      2.66 o 
  -3   5   5     1078.08     1106.07     15.00 o 
  -1   5   5        7.59        6.15      2.66 o 
   1   5   5      501.48      509.81     11.83 o 
   3   5   5       60.10       58.84      5.27 o 
   5   5   5     1501.98     1456.34     22.77 o 
   7   5   5      104.51      111.43      7.39 o 
   9   5   5       54.83       52.66      4.21 o 
  11   5   5       47.68       47.45      6.02 o 
  13   5   5       34.98       38.19     12.88 o 
  15   5   5       25.50       21.82      7.96 o 
 -14   6   5        2.43       15.70      5.58 o 
 -12   6   5       13.75       22.13      6.55 o 
 -10   6   5       27.03       35.78      6.56 o 
  -8   6   5      159.97      191.19     11.92 o 
  -6   6   5       90.83       96.37      7.50 o 
  -4   6   5       22.01       22.36      5.45 o 
  -2   6   5       36.58       37.76      5.51 o 
   0   6   5       29.71       30.57      4.13 o 
   2   6   5      202.38      208.69      9.86 o 
   4   6   5     2404.28     2567.39     34.63 o 
   6   6   5      305.21      300.96     10.35 o 
   8   6   5       31.60       25.95      3.70 o 
  10   6   5       74.98       53.69      7.18 o 
  12   6   5       16.95       10.53      3.87 o 
  14   6   5        0.02       12.82     12.55 o 
 -13   7   5       42.05       35.58     18.07 o 
 -11   7   5        1.50        9.17      4.05 o 
  -9   7   5      122.68       93.89     13.03 o 
  -7   7   5        0.01        6.81      5.21 o 
  -5   7   5       22.12       23.81      6.67 o 
  -3   7   5        9.71        5.93      3.03 o 
  -1   7   5        6.71        4.99      3.05 o 
   1   7   5      211.32      218.59     11.89 o 
   3   7   5      137.91      162.96      9.42 o 
   5   7   5       24.05       22.35      3.65 o 
   7   7   5       25.15        9.34      3.14 o 
   9   7   5        4.15       10.75      3.35 o 
  11   7   5       20.41       19.15      7.70 o 
  13   7   5        4.37        5.98      5.58 o 
 -10   8   5        0.00        2.74      4.01 o 
  -8   8   5        3.34        6.21      4.35 o 
  -6   8   5        0.09        7.76      5.63 o 
  -4   8   5        3.24        0.81      5.56 o 
  -2   8   5       16.19       19.88      4.25 o 
   0   8   5        0.66       10.10      3.76 o 
   2   8   5       54.46       57.77      6.53 o 
   4   8   5        5.45        9.21      3.56 o 
   6   8   5        0.01        4.78      2.75 o 
   8   8   5       14.74       17.33      3.09 o 
  10   8   5        0.22        5.26      3.94 o 
  -7   9   5        0.20        5.92      9.02 o 
  -5   9   5        3.49        5.18      5.16 o 
  -3   9   5        8.06       14.55      7.82 o 
  -1   9   5        0.12        8.18      4.12 o 
   1   9   5        2.22        6.23      2.81 o 
   3   9   5        0.01        4.49      3.98 o 
   5   9   5       15.71        9.24      5.09 o 
   7   9   5       12.74       14.53      5.33 o 
 -18   0   6       75.30      112.82     19.95 o 
 -16   0   6       11.67       16.16     15.67 o 
 -14   0   6      259.67      267.72     41.06 o 
 -12   0   6      228.69      236.49     10.45 o 
 -10   0   6       42.23       50.48      4.86 o 
  -8   0   6     5443.09     5897.70     62.32 o 
  -6   0   6    13689.00    13666.44    190.23 o 
  -4   0   6     4371.78     4217.46     49.41 o 
  -2   0   6        1.31        1.89      2.90 o 
   0   0   6      746.30      683.66     17.99 o 
   2   0   6     4500.98     4237.41     50.21 o 
   4   0   6      828.10      819.05     15.06 o 
   6   0   6       38.12       51.01      2.85 o 
   8   0   6        0.68        2.92      4.41 o 
  10   0   6      160.80      174.43     12.91 o 
  12   0   6      165.53      166.45     13.61 o 
  14   0   6       96.61       88.85     10.40 o 
  16   0   6      268.01      271.35     23.72 o 
  18   0   6        0.63        3.41      6.38 o 
 -19   1   6        1.12        7.16      5.66 o 
 -17   1   6       81.89       96.62     10.99 o 
 -15   1   6      138.76      136.57     15.12 o 
 -13   1   6        0.88       -0.01      3.57 o 
 -11   1   6       53.40       47.54      4.75 o 
  -9   1   6      257.42      236.00     30.18 o 
  -7   1   6    14690.69    16217.67    119.74 o 
  -5   1   6       36.67       57.95      6.72 o 
  -3   1   6      115.09      109.46      4.91 o 
  -1   1   6      474.37      499.65      8.98 o 
   1   1   6      180.88      211.60      4.45 o 
   3   1   6    11235.46    10736.23     68.01 o 
   5   1   6     5275.86     5243.12     38.76 o 
   7   1   6     1417.66     1482.79     28.53 o 
   9   1   6      113.26      104.05      3.92 o 
  11   1   6       24.36       19.96      4.31 o 
  13   1   6      111.35       98.43      7.63 o 
  15   1   6      135.80      159.90      9.83 o 
  17   1   6       35.76       22.53      5.63 o 
  19   1   6        0.42        7.12      4.10 o 
 -18   2   6        3.93       15.38     10.96 o 
 -16   2   6      130.52      133.50     27.17 o 
 -14   2   6       84.91       76.77      6.08 o 
 -12   2   6        0.13       -2.97      5.30 o 
 -10   2   6       14.85       20.05      5.26 o 
  -8   2   6       38.91       43.83      6.06 o 
  -6   2   6     5313.77     5875.12     43.94 o 
  -4   2   6     1541.04     1406.36     17.58 o 
  -2   2   6      207.35      303.17      9.02 o 
   0   2   6     1767.51     1619.02     12.69 o 
   2   2   6      492.73      482.69      7.69 o 
   4   2   6     3744.58     4132.54     30.37 o 
   6   2   6      608.58      685.47      9.64 o 
   8   2   6        4.70        5.26      2.88 o 
  10   2   6      179.69      159.25      8.40 o 
  12   2   6      152.24      167.96     13.37 o 
  14   2   6      284.22      318.02     17.92 o 
  16   2   6      253.78      282.99     38.96 o 
  18   2   6       16.10        6.91      5.70 o 
 -17   3   6        3.43        7.30      5.39 o 
 -15   3   6        1.28        3.12      4.57 o 
 -13   3   6       10.56       12.95      5.51 o 
 -11   3   6       40.73       46.65     13.20 o 
  -9   3   6      516.31      535.67     27.28 o 
  -7   3   6      258.98      243.86     12.07 o 
  -5   3   6     1813.63     1666.66     24.27 o 
  -3   3   6     1380.34     1342.12     15.96 o 
  -1   3   6      115.21      103.52      3.67 o 
   1   3   6      166.06      147.11      4.32 o 
   3   3   6     3219.89     3498.11     32.74 o 
   5   3   6      113.93      102.66      4.96 o 
   7   3   6      237.98      265.45      5.85 o 
   9   3   6        4.65        5.26      1.74 o 
  11   3   6       30.17       25.68      3.00 o 
  13   3   6      147.78      125.90      6.79 o 
  15   3   6       28.37       21.87      6.93 o 
  17   3   6        3.42       17.81     10.96 o 
 -18   4   6        2.24       10.59     14.15 o 
 -16   4   6        6.29        9.02      4.68 o 
 -14   4   6        2.49       13.59      5.48 o 
 -12   4   6        0.03        8.52      5.44 o 
 -10   4   6       34.70       35.44      6.09 o 
  -8   4   6      164.21      173.91     45.49 o 
  -6   4   6      962.78      997.32     11.83 o 
  -4   4   6       96.82      103.83      5.63 o 
  -2   4   6        9.03       12.57      2.71 o 
   0   4   6        9.07       10.82      2.16 o 
   2   4   6       37.69       38.85      4.19 o 
   4   4   6       24.56       26.93      3.56 o 
   6   4   6      372.04      333.87      8.09 o 
   8   4   6      181.92      170.10      6.36 o 
  10   4   6       13.79       12.08      3.61 o 
  12   4   6       52.08       66.69      6.41 o 
  14   4   6        3.62       11.39      5.31 o 
  16   4   6        4.14        7.29      6.19 o 
 -17   5   6        1.33        3.08      5.24 o 
 -15   5   6        8.52       14.61     11.90 o 
 -13   5   6        1.09        6.63      5.84 o 
 -11   5   6       27.66       40.56     11.90 o 
  -9   5   6       96.49       91.54     10.34 o 
  -7   5   6      330.18      376.90     29.31 o 
  -5   5   6      467.79      487.80     11.93 o 
  -3   5   6      116.86      137.49      7.47 o 
  -1   5   6      238.06      211.34      6.03 o 
   1   5   6      266.05      289.65      8.69 o 
   3   5   6     1495.25     1473.29     20.67 o 
   5   5   6     5530.34     5858.90     65.65 o 
   7   5   6        6.50       10.84      2.57 o 
   9   5   6      105.11      104.20      5.94 o 
  11   5   6        1.42        8.69      4.94 o 
  13   5   6        5.62        9.02      5.27 o 
  15   5   6       47.83       47.55     17.67 o 
 -14   6   6        9.24       11.90      5.35 o 
 -12   6   6       12.22       11.74      6.22 o 
 -10   6   6        0.03        8.40      5.13 o 
  -8   6   6      215.97      219.67     22.55 o 
  -6   6   6       42.36       51.69      7.91 o 
  -4   6   6      155.88      150.03      7.42 o 
  -2   6   6       19.61       14.51      3.85 o 
   0   6   6      189.52      172.95      7.87 o 
   2   6   6      595.96      577.03     15.26 o 
   4   6   6      964.96      982.38     25.41 o 
   6   6   6      547.25      592.06     16.70 o 
   8   6   6        5.87       11.40      3.40 o 
  10   6   6       73.00       85.73      9.53 o 
  12   6   6        0.52        8.55      4.15 o 
  14   6   6       66.47       68.83     13.71 o 
 -13   7   6        1.96       11.63      5.93 o 
 -11   7   6       13.72       11.97      5.22 o 
  -9   7   6       41.65       24.95      6.92 o 
  -7   7   6       18.88       19.97      7.85 o 
  -5   7   6        9.90       16.09      5.93 o 
  -3   7   6       23.32       20.52      3.91 o 
  -1   7   6       36.23       31.74      4.93 o 
   1   7   6      360.34      359.31     12.28 o 
   3   7   6        3.06        5.70      2.66 o 
   5   7   6       94.77       77.77      8.33 o 
   7   7   6        2.26        7.03      2.67 o 
   9   7   6       53.95       54.75     13.48 o 
  11   7   6        1.20        8.57      6.81 o 
  13   7   6        0.14        2.57      8.16 o 
 -10   8   6        2.65        9.74      4.54 o 
  -8   8   6       15.26       16.07      5.93 o 
  -6   8   6       79.15       84.38     10.90 o 
  -4   8   6       18.19       20.69      5.87 o 
  -2   8   6        2.07        9.41      3.28 o 
   0   8   6        7.71        4.02      4.71 o 
   2   8   6        9.32       14.87      5.17 o 
   4   8   6       11.05        4.70      3.83 o 
   6   8   6       20.88       21.82      6.77 o 
   8   8   6       27.77       38.65      5.74 o 
  10   8   6        3.48       11.01      8.09 o 
  -5   9   6        4.48       18.81      6.82 o 
  -3   9   6       22.83       26.47      6.74 o 
  -1   9   6        0.14        6.46      3.56 o 
   1   9   6        3.38       15.95      4.10 o 
   3   9   6       15.71       15.43      5.01 o 
   5   9   6       44.46       59.98      7.59 o 
 -19   1   7       27.40       24.10      9.12 o 
 -17   1   7       38.38       52.67     10.23 o 
 -15   1   7      116.53      123.37     18.17 o 
 -13   1   7        6.20        7.32      2.95 o 
 -11   1   7       38.59       43.69      5.53 o 
  -9   1   7     2556.34     2754.69     38.08 o 
  -7   1   7     3052.48     3028.42     44.20 o 
  -5   1   7      858.10      839.04     12.22 o 
  -3   1   7       12.57       13.79      3.35 o 
  -1   1   7      457.28      458.96     11.65 o 
   1   1   7      196.47      210.82      5.91 o 
   3   1   7     1087.81     1015.78     16.39 o 
   5   1   7       72.24       80.83      3.35 o 
   7   1   7      796.64      940.16     14.17 o 
   9   1   7      222.47      204.64      5.65 o 
  11   1   7        6.99       12.46      3.66 o 
  13   1   7       51.89       60.35      5.83 o 
  15   1   7       60.64       59.40      6.25 o 
  17   1   7       35.22       21.20      4.85 o 
  19   1   7        0.36        3.03      5.19 o 
 -18   2   7        8.41       22.20     11.61 o 
 -16   2   7        1.33        8.61      3.07 o 
 -14   2   7        2.36        7.51      2.63 o 
 -12   2   7        7.50       11.30      4.36 o 
 -10   2   7        4.28       -0.52      4.11 o 
  -8   2   7      119.70      123.56     10.18 o 
  -6   2   7     2925.19     3074.23     53.00 o 
  -4   2   7      337.56      284.43     13.55 o 
  -2   2   7        1.43        0.71      2.40 o 
   0   2   7      830.97      833.82     10.72 o 
   2   2   7     1152.81     1118.09     12.84 o 
   4   2   7    12514.57    13936.88    115.38 o 
   6   2   7       53.39       47.76      2.77 o 
   8   2   7      326.00      319.15      4.76 o 
  10   2   7       17.40        9.23      3.03 o 
  12   2   7      224.73      260.99     17.68 o 
  14   2   7       26.53       28.51      8.58 o 
  16   2   7        0.50        7.79      5.77 o 
  18   2   7        0.11       11.15      5.07 o 
 -17   3   7        4.72        5.32      4.06 o 
 -15   3   7        3.29        0.16      2.50 o 
 -13   3   7       86.38       85.03     10.45 o 
 -11   3   7        0.00       -0.76      4.14 o 
  -9   3   7      576.77      615.97     21.81 o 
  -7   3   7      193.94      199.30      4.48 o 
  -5   3   7        6.45        5.08      2.68 o 
  -3   3   7     1669.85     1788.46     19.83 o 
  -1   3   7      139.64      142.41      4.95 o 
   1   3   7       10.59        9.90      2.76 o 
   3   3   7      790.41      772.40     12.54 o 
   5   3   7      124.97      105.04      4.83 o 
   7   3   7       53.61       57.76      3.12 o 
   9   3   7       91.94       92.12      3.62 o 
  11   3   7      157.15      157.36      6.50 o 
  13   3   7       54.25       57.51      5.61 o 
  15   3   7       33.42       19.49      7.34 o 
  17   3   7       18.04       12.44      5.46 o 
 -16   4   7        0.08        7.71      4.50 o 
 -14   4   7       57.18       78.22     27.53 o 
 -12   4   7       10.26        5.76      7.29 o 
 -10   4   7       74.29       74.20     10.89 o 
  -8   4   7       76.82       76.91     10.38 o 
  -6   4   7      263.52      268.33      6.87 o 
  -4   4   7      159.23      165.87      6.24 o 
  -2   4   7      403.10      385.03      8.07 o 
   0   4   7      646.62      587.09     10.56 o 
   2   4   7      173.40      142.96      6.59 o 
   4   4   7      112.71      105.36      5.81 o 
   6   4   7        4.17        6.79      2.25 o 
   8   4   7       56.52       53.18      3.95 o 
  10   4   7       66.72       70.57      5.29 o 
  12   4   7       12.94        1.91      3.28 o 
  14   4   7       22.47       14.66      6.02 o 
  16   4   7        5.79       12.58      5.01 o 
 -15   5   7        1.54        7.81      6.01 o 
 -13   5   7       11.67       14.37      6.86 o 
 -11   5   7        9.81        8.63      6.45 o 
  -9   5   7       28.96       22.60      6.81 o 
  -7   5   7      109.01      110.51      8.79 o 
  -5   5   7       24.40       31.10      4.43 o 
  -3   5   7      239.50      252.65      9.01 o 
  -1   5   7       21.56       23.84      3.16 o 
   1   5   7       61.81       57.77      4.65 o 
   3   5   7       18.41       20.57      4.00 o 
   5   5   7      143.37      128.84      9.15 o 
   7   5   7      205.66      208.93     11.54 o 
   9   5   7      163.83      128.46      7.03 o 
  11   5   7       15.21       19.22      7.03 o 
  13   5   7        8.78        8.59      5.74 o 
  15   5   7        1.13        8.18      4.62 o 
 -14   6   7        1.18       20.75      8.96 o 
 -12   6   7        7.77       13.18      8.19 o 
 -10   6   7        0.26       13.72      8.78 o 
  -8   6   7      305.91      310.18     13.69 o 
  -6   6   7        4.76        3.54      4.94 o 
  -4   6   7       97.97      103.61      6.80 o 
  -2   6   7       42.05       43.55      5.14 o 
   0   6   7     1624.97     1669.96     24.15 o 
   2   6   7      312.48      324.33     12.51 o 
   4   6   7      220.08      219.33     10.65 o 
   6   6   7     1473.92     1626.86     34.94 o 
   8   6   7      158.16      170.79      9.32 o 
  10   6   7       51.58       51.17      6.87 o 
  12   6   7       17.71       23.08      5.63 o 
  14   6   7       43.18       42.37     16.83 o 
 -13   7   7        9.18       18.15      7.46 o 
 -11   7   7        0.72       16.42      6.99 o 
  -9   7   7       45.42       57.17      9.13 o 
  -7   7   7       25.85       36.75     10.24 o 
  -5   7   7      101.84      117.57     13.38 o 
  -3   7   7        9.43       11.84      3.08 o 
  -1   7   7       14.23       10.90      4.09 o 
   1   7   7       22.88       17.46      4.57 o 
   3   7   7      119.76      133.32     12.25 o 
   5   7   7      126.15      120.97      8.39 o 
   7   7   7        2.74        6.12      2.07 o 
   9   7   7        3.89       20.43      6.63 o 
  11   7   7        8.66        9.10      3.43 o 
 -10   8   7       20.80       40.97      8.50 o 
  -8   8   7       24.39       17.00      8.95 o 
  -6   8   7       53.53       54.24      8.52 o 
  -4   8   7       34.04       45.22      7.38 o 
  -2   8   7       22.96       24.98      4.56 o 
   0   8   7       34.65       34.31      9.06 o 
   2   8   7       15.07       14.62      3.30 o 
   4   8   7        9.65       10.88      3.26 o 
   6   8   7        1.14        5.30      2.33 o 
   8   8   7        0.16        1.23      3.37 o 
  10   8   7       15.79       29.16      9.05 o 
  -5   9   7       11.67       19.44      6.80 o 
  -3   9   7        0.10        5.81      5.11 o 
  -1   9   7        0.08       -0.14      3.72 o 
   1   9   7        0.39        3.34      3.06 o 
   3   9   7        4.95        5.83      3.95 o 
   5   9   7        9.07       14.78      4.27 o 
 -18   0   8      251.27      308.64     50.42 o 
 -16   0   8      336.98      349.85     48.46 o 
 -14   0   8      145.07      131.25     43.60 o 
 -12   0   8       72.40       76.08     10.52 o 
 -10   0   8      300.85      337.90     28.26 o 
  -8   0   8     3123.48     3446.18    107.56 o 
  -6   0   8      632.75      613.86     24.23 o 
  -4   0   8       16.11       -0.07      5.51 o 
  -2   0   8       35.19       30.91      6.67 o 
   0   0   8      343.75      302.03     13.71 o 
   2   0   8      643.89      557.84     33.27 o 
   4   0   8     1068.69     1043.21     22.02 o 
   6   0   8      444.59      467.36     31.09 o 
   8   0   8      154.17      161.46     15.05 o 
  10   0   8        9.63        4.44      4.18 o 
  12   0   8      604.77      619.68     53.69 o 
  14   0   8      163.36      157.89     13.59 o 
  16   0   8        0.71        8.74      4.55 o 
  18   0   8        0.80       -0.65      7.84 o 
 -19   1   8        0.98        0.26      5.18 o 
 -17   1   8       55.39       56.72     15.24 o 
 -15   1   8      111.59       92.05     11.34 o 
 -13   1   8      206.83      216.74     15.45 o 
 -11   1   8      909.20      977.86     28.84 o 
  -9   1   8       65.98       52.15      4.20 o 
  -7   1   8     2328.17     2529.30     38.02 o 
  -5   1   8      309.33      271.29     11.67 o 
  -3   1   8      832.11      802.45     15.13 o 
  -1   1   8     3075.20     2936.36     24.18 o 
   1   1   8     4212.96     4062.91     37.52 o 
   3   1   8     2036.19     2221.13     32.85 o 
   5   1   8      109.14      103.23      4.77 o 
   7   1   8        1.13        4.20      2.31 o 
   9   1   8        1.28        6.22      2.56 o 
  11   1   8      405.08      418.70     17.09 o 
  13   1   8      752.93      773.16     28.60 o 
  15   1   8       44.82       46.90      5.63 o 
  17   1   8        3.42        7.61      4.16 o 
 -18   2   8       30.95        9.94      8.42 o 
 -16   2   8        1.57        3.53      2.83 o 
 -14   2   8        5.50       11.06      3.14 o 
 -12   2   8      262.69      241.92     16.09 o 
 -10   2   8      247.28      296.19     16.70 o 
  -8   2   8      368.15      367.30      7.25 o 
  -6   2   8     1691.69     1871.17     30.05 o 
  -4   2   8     4673.53     4817.79     55.53 o 
  -2   2   8      260.54      275.75      9.29 o 
   0   2   8     1122.93     1311.08     13.81 o 
   2   2   8     2866.55     3049.57     39.36 o 
   4   2   8      214.24      235.60      5.64 o 
   6   2   8       31.10       23.14      2.37 o 
   8   2   8      264.52      237.69      6.97 o 
  10   2   8      914.63      964.47     17.40 o 
  12   2   8      524.59      526.14     23.76 o 
  14   2   8        3.76        4.73      3.82 o 
  16   2   8       16.88        9.72      4.62 o 
  18   2   8        1.77        9.59      7.36 o 
 -17   3   8       26.86       13.57      9.87 o 
 -15   3   8       10.47        5.43      7.36 o 
 -13   3   8       29.50       38.49      6.45 o 
 -11   3   8       62.34       79.51     10.61 o 
  -9   3   8      174.61      123.01     19.73 o 
  -7   3   8     1290.46     1267.90     28.40 o 
  -5   3   8        9.32        5.27      4.66 o 
  -3   3   8      563.07      488.21     10.71 o 
  -1   3   8      150.52      120.47      5.25 o 
   1   3   8     1523.31     1466.21     19.61 o 
   3   3   8     2776.47     2970.69     40.24 o 
   5   3   8       11.19        3.64      2.15 o 
   7   3   8      155.29      145.73      4.71 o 
   9   3   8       29.93       25.34      3.31 o 
  11   3   8      306.00      329.65     10.26 o 
  13   3   8        0.14        5.98      3.06 o 
  15   3   8       20.08        6.51      4.61 o 
  17   3   8        5.62        5.76      4.75 o 
 -16   4   8        2.56       12.67      7.26 o 
 -14   4   8        0.05        6.69      3.64 o 
 -12   4   8        5.56        3.72      3.97 o 
 -10   4   8       37.82       22.70      8.46 o 
  -8   4   8       96.49       91.00     11.90 o 
  -6   4   8      297.49      304.66      9.17 o 
  -4   4   8       68.06       92.59      5.82 o 
  -2   4   8      176.28      168.21      8.08 o 
   0   4   8       63.23       68.53      4.50 o 
   2   4   8       10.57        8.15      2.41 o 
   4   4   8      222.82      221.12     13.66 o 
   6   4   8      136.37      134.25      6.35 o 
   8   4   8       16.43       12.57      2.78 o 
  10   4   8        4.38        5.94      2.69 o 
  12   4   8       51.89       47.71      6.70 o 
  14   4   8        0.23        0.16      9.58 o 
  16   4   8        6.45        4.29      4.78 o 
 -15   5   8        8.71       16.05      7.56 o 
 -13   5   8       28.76       46.43      9.29 o 
 -11   5   8       64.92       71.28     11.04 o 
  -9   5   8      102.82      105.31     14.05 o 
  -7   5   8      221.70      201.90     12.73 o 
  -5   5   8       19.92       17.81      3.24 o 
  -3   5   8       91.86       84.42      5.84 o 
  -1   5   8       88.32       86.66      5.17 o 
   1   5   8     4404.25     4399.83     56.48 o 
   3   5   8       11.22       14.74      3.57 o 
   5   5   8       53.48       62.49      5.40 o 
   7   5   8       56.57       55.34      4.74 o 
   9   5   8        4.75        5.44      2.49 o 
  11   5   8      158.37      168.85      8.52 o 
  13   5   8       12.15       12.94      5.83 o 
  15   5   8        4.46       10.37      5.82 o 
 -14   6   8        3.64        7.48     12.44 o 
 -12   6   8       16.64       19.18      9.03 o 
 -10   6   8        4.68        9.84      7.20 o 
  -8   6   8      157.57      168.80     10.94 o 
  -6   6   8      142.19      148.04     11.83 o 
  -4   6   8       68.03       71.10      5.76 o 
  -2   6   8      472.35      501.43     15.28 o 
   0   6   8      291.29      279.58      9.17 o 
   2   6   8      749.00      776.64     18.54 o 
   4   6   8       64.39       68.83      6.64 o 
   6   6   8      257.67      238.95     10.04 o 
   8   6   8      125.75      128.38      6.91 o 
  10   6   8       88.96       98.01      8.59 o 
  12   6   8       46.04       65.23     10.46 o 
  14   6   8       17.29       16.35      7.22 o 
 -13   7   8        2.12       10.99      8.13 o 
 -11   7   8        4.62       11.03      7.07 o 
  -9   7   8        0.10       10.12      5.31 o 
  -7   7   8        0.28        6.09      4.84 o 
  -5   7   8       21.24       25.20      6.37 o 
  -3   7   8       53.42       36.47      4.74 o 
  -1   7   8       63.14       67.42      6.70 o 
   1   7   8       39.44       31.85      5.28 o 
   3   7   8        0.35        3.36      2.70 o 
   5   7   8      224.36      228.55     14.53 o 
   7   7   8       49.02       43.50      9.00 o 
   9   7   8       25.88       23.67      5.58 o 
  11   7   8        3.42        8.05      3.60 o 
 -10   8   8        0.26       15.85      6.61 o 
  -8   8   8        3.79       11.44      5.51 o 
  -6   8   8        3.91       11.85      5.38 o 
  -4   8   8        7.83       10.95      5.30 o 
  -2   8   8       12.94       18.87      5.63 o 
   0   8   8        0.17        2.71      3.13 o 
   2   8   8       24.38       15.11      4.38 o 
   4   8   8        0.48        5.91      3.15 o 
   6   8   8        0.01       12.87      2.97 o 
   8   8   8       11.14       11.14      5.40 o 
  -5   9   8        8.61        7.12      5.19 o 
  -3   9   8        2.36       11.15      7.24 o 
  -1   9   8       20.77       34.01      9.48 o 
   1   9   8       30.91       39.21      5.58 o 
   3   9   8        1.19        6.14      3.96 o 
 -19   1   9       25.80       21.09      8.31 o 
 -17   1   9       69.01       49.87     15.69 o 
 -15   1   9       23.99       19.03      7.76 o 
 -13   1   9      146.08      141.68     14.91 o 
 -11   1   9      225.44      194.64     12.93 o 
  -9   1   9     1411.26     1500.88     18.05 o 
  -7   1   9        1.15       -0.80      3.01 o 
  -5   1   9      276.66      256.80      8.42 o 
  -3   1   9      155.78      154.44      6.83 o 
  -1   1   9      292.85      307.52     10.75 o 
   1   1   9     1348.09     1496.96     17.13 o 
   3   1   9        5.46        8.30      2.72 o 
   5   1   9      207.61      235.54      7.64 o 
   7   1   9      117.84      101.54      4.33 o 
   9   1   9       62.20       57.19      6.49 o 
  11   1   9      393.62      426.06     14.17 o 
  13   1   9      740.93      774.12     28.68 o 
  15   1   9       21.54       20.06      4.36 o 
  17   1   9       12.42        6.42      4.21 o 
 -16   2   9       37.18       38.23     10.48 o 
 -14   2   9        7.25        8.42      8.34 o 
 -12   2   9       62.67       61.67     10.23 o 
 -10   2   9      150.89      136.12     12.24 o 
  -8   2   9        8.31        6.40      2.83 o 
  -6   2   9      302.68      338.66      9.81 o 
  -4   2   9     1269.33     1269.61     23.93 o 
  -2   2   9        5.90        7.38      3.08 o 
   0   2   9    14395.95    15006.04    126.59 o 
   2   2   9     1484.17     1425.88     15.68 o 
   4   2   9      489.52      530.91      9.66 o 
   6   2   9        3.55        4.37      2.05 o 
   8   2   9      139.50      108.63      5.24 o 
  10   2   9      659.63      669.16     13.92 o 
  12   2   9       99.65       83.93      6.88 o 
  14   2   9      104.69       97.13      7.99 o 
  16   2   9        1.26       -2.40      3.71 o 
  18   2   9        6.41       13.33     12.98 o 
 -17   3   9        6.10       -3.92      4.79 o 
 -15   3   9       21.81       12.53      4.88 o 
 -13   3   9       23.72       22.22      7.26 o 
 -11   3   9      112.37      122.79     14.16 o 
  -9   3   9       13.51        9.19      5.59 o 
  -7   3   9     1837.22     2003.46     18.15 o 
  -5   3   9      207.33      214.21      8.28 o 
  -3   3   9      212.76      196.77      7.23 o 
  -1   3   9       77.03       81.97      5.10 o 
   1   3   9      365.14      370.98      9.04 o 
   3   3   9      137.90      142.40      7.41 o 
   5   3   9       45.47       56.72      3.81 o 
   7   3   9      320.79      322.99      9.84 o 
   9   3   9       73.18       71.99      5.87 o 
  11   3   9        4.05        6.52      3.47 o 
  13   3   9      449.71      442.53     20.70 o 
  15   3   9        0.08        8.73      5.47 o 
  17   3   9        2.58        8.48      5.21 o 
 -16   4   9       13.24       12.97      4.75 o 
 -14   4   9        0.74        6.01      5.18 o 
 -12   4   9        2.28        6.67      4.46 o 
 -10   4   9       36.68       34.83     18.07 o 
  -8   4   9       89.27       96.84     13.14 o 
  -6   4   9      128.84      113.68     12.40 o 
  -4   4   9       15.14       13.80      3.07 o 
  -2   4   9      536.46      523.34     11.29 o 
   0   4   9      338.83      336.00      9.09 o 
   2   4   9      149.20      161.68      7.55 o 
   4   4   9      121.69      133.63      6.41 o 
   6   4   9       35.36       36.65      4.64 o 
   8   4   9        1.32        2.56      1.74 o 
  10   4   9       31.25       30.43      6.41 o 
  12   4   9        1.48        8.88      3.81 o 
  14   4   9        8.52        9.63      5.16 o 
  16   4   9        1.43        2.39      4.31 o 
 -15   5   9        0.41        8.83      6.82 o 
 -13   5   9        0.15        6.11      4.85 o 
 -11   5   9        0.19       10.67     14.26 o 
  -9   5   9        2.30        9.73     10.12 o 
  -7   5   9        0.16        0.80      6.00 o 
  -5   5   9      122.55      116.30      6.72 o 
  -3   5   9        9.50        9.79      3.89 o 
  -1   5   9      318.33      297.32     13.17 o 
   1   5   9      541.17      543.56     19.98 o 
   3   5   9      538.83      552.74     14.14 o 
   5   5   9      173.27      164.80      7.98 o 
   7   5   9      170.74      170.81      7.59 o 
   9   5   9       38.57       30.52      6.43 o 
  11   5   9       10.47       13.77      4.55 o 
  13   5   9        3.86        7.65      6.24 o 
  15   5   9        3.65        8.56      5.49 o 
 -14   6   9       22.95       20.27     10.19 o 
 -12   6   9      114.72       96.89     13.10 o 
 -10   6   9       15.36       15.52     10.46 o 
  -8   6   9        0.00       11.20      4.74 o 
  -6   6   9       23.89       37.07      7.68 o 
  -4   6   9      285.06      298.40     12.65 o 
  -2   6   9      473.91      472.01     15.62 o 
   0   6   9     1131.65     1225.88     25.92 o 
   2   6   9     2933.09     3260.79     72.27 o 
   4   6   9        0.32        2.24      3.72 o 
   6   6   9       57.38       68.13      7.13 o 
   8   6   9        0.12        8.41      4.12 o 
  10   6   9       10.83       18.49      4.23 o 
  12   6   9       72.99       91.38     14.22 o 
  14   6   9       12.15       15.45      8.60 o 
 -11   7   9        6.70        7.13      6.85 o 
  -9   7   9       16.33       18.89      6.17 o 
  -7   7   9       10.79       10.68      4.97 o 
  -5   7   9        2.41        9.17      4.76 o 
  -3   7   9        0.12        9.49      3.25 o 
  -1   7   9        0.19        7.07      5.33 o 
   1   7   9       51.78       36.75      7.46 o 
   3   7   9       49.53       57.78      5.65 o 
   5   7   9       20.96       16.48      4.53 o 
   7   7   9        7.77        8.25      3.01 o 
   9   7   9        1.86       12.61      4.88 o 
  11   7   9        1.22       12.64      5.49 o 
  -8   8   9        0.02        8.16      5.47 o 
  -6   8   9        0.64       13.95      7.18 o 
  -4   8   9        1.54       10.70      5.37 o 
  -2   8   9        6.52       11.26      4.04 o 
   0   8   9        5.27        8.73      3.14 o 
   2   8   9        1.55        6.84      4.86 o 
   4   8   9       14.30        5.49      5.43 o 
   6   8   9        8.42       12.71      3.25 o 
   8   8   9        0.02        7.51      4.12 o 
  -3   9   9        7.35       15.41      6.33 o 
  -1   9   9       29.12       27.92      7.39 o 
   1   9   9        1.82        7.65      3.89 o 
   3   9   9        8.29       10.85      4.10 o 
 -16   0  10       10.29        9.00      5.44 o 
 -14   0  10       13.31       17.05      9.07 o 
 -12   0  10      930.30     1091.69     50.79 o 
 -10   0  10       80.69       81.96     12.39 o 
  -8   0  10      633.28      698.39     27.71 o 
  -6   0  10       65.90       86.34     21.84 o 
  -4   0  10      714.97      690.26     21.04 o 
  -2   0  10      338.64      313.79     13.57 o 
   0   0  10      882.29      946.44     26.70 o 
   2   0  10      111.50      113.61      8.45 o 
   4   0  10       10.97       19.49      7.55 o 
   6   0  10        0.00        3.68      4.39 o 
   8   0  10       33.75       26.78      4.70 o 
  10   0  10      346.71      373.21     21.37 o 
  12   0  10       31.09       35.49      8.33 o 
  14   0  10       10.37       13.26      9.58 o 
  16   0  10        1.92        1.61      2.09 o 
  18   0  10        6.62       14.44     12.41 o 
 -17   1  10        8.17        0.29      4.64 o 
 -15   1  10       42.26       29.17     11.61 o 
 -13   1  10        0.56        4.25      2.95 o 
 -11   1  10      734.86      792.91     30.85 o 
  -9   1  10      224.21      232.98      9.30 o 
  -7   1  10      132.99      140.79      6.76 o 
  -5   1  10      365.53      377.89     12.86 o 
  -3   1  10      162.51      162.73      6.97 o 
  -1   1  10      187.53      161.61      6.58 o 
   1   1  10     9173.10     9846.61     94.66 o 
   3   1  10        9.80        6.99      3.21 o 
   5   1  10       32.70       21.37      3.34 o 
   7   1  10      200.11      176.72      6.23 o 
   9   1  10     2027.07     2051.42     33.74 o 
  11   1  10      733.48      792.84     26.06 o 
  13   1  10        1.57        4.33      3.45 o 
  15   1  10       23.91       24.99      6.74 o 
  17   1  10        1.09        2.61      3.28 o 
 -18   2  10        0.10        1.02      4.35 o 
 -16   2  10       37.54       29.30      7.92 o 
 -14   2  10        7.59        8.61      3.69 o 
 -12   2  10      581.22      602.74     29.70 o 
 -10   2  10     1405.81     1482.12     41.57 o 
  -8   2  10        5.39        3.99      4.35 o 
  -6   2  10       69.16       62.49      4.93 o 
  -4   2  10       79.32       79.95      6.53 o 
  -2   2  10      445.07      457.42     14.66 o 
   0   2  10       20.15        8.50      3.58 o 
   2   2  10      280.27      320.17      9.95 o 
   4   2  10      175.87      194.91      6.42 o 
   6   2  10      109.26      112.47      4.90 o 
   8   2  10       60.57       60.86      3.38 o 
  10   2  10      365.77      336.40     11.98 o 
  12   2  10      161.00      148.42      9.03 o 
  14   2  10       35.90       33.21      4.65 o 
  16   2  10       11.85        4.24      3.84 o 
 -17   3  10        7.55        6.17      5.44 o 
 -15   3  10       15.01       14.99      4.80 o 
 -13   3  10       22.86       28.00      6.97 o 
 -11   3  10       62.21       69.21     11.14 o 
  -9   3  10        3.68        4.85      4.40 o 
  -7   3  10        0.93        2.56      2.82 o 
  -5   3  10      612.80      679.30     12.37 o 
  -3   3  10        0.42        5.85      2.95 o 
  -1   3  10       47.25       39.37      4.24 o 
   1   3  10      344.98      413.08      8.70 o 
   3   3  10        4.29        1.56      2.14 o 
   5   3  10      551.61      615.66     10.30 o 
   7   3  10      361.40      347.51     10.18 o 
   9   3  10       22.62       14.88      3.05 o 
  11   3  10       33.07       28.38      5.67 o 
  13   3  10       94.46       75.91      7.07 o 
  15   3  10        0.04       11.10      3.72 o 
  17   3  10        0.06        4.41      4.83 o 
 -16   4  10        2.13        8.62      5.19 o 
 -14   4  10        1.14        2.47      4.87 o 
 -12   4  10       11.05        9.38      4.82 o 
 -10   4  10      139.58      122.98     15.62 o 
  -8   4  10      327.69      314.91     23.62 o 
  -6   4  10      258.89      225.30     12.05 o 
  -4   4  10      152.12      162.14      9.02 o 
  -2   4  10       29.69       33.73      5.94 o 
   0   4  10      700.99      689.79     11.95 o 
   2   4  10      287.16      279.02      8.30 o 
   4   4  10      318.57      332.53      9.43 o 
   6   4  10        0.71        2.40      2.31 o 
   8   4  10       10.93       12.72      2.51 o 
  10   4  10       45.66       33.27      4.34 o 
  12   4  10       11.17       12.77      3.94 o 
  14   4  10       18.63       11.03      7.26 o 
  16   4  10        0.55       10.99      5.73 o 
 -15   5  10        2.66        8.58      5.86 o 
 -13   5  10        2.33        2.21      6.53 o 
 -11   5  10      143.05      176.79     21.51 o 
  -9   5  10      222.75      197.63     19.79 o 
  -7   5  10        3.04        0.48      5.85 o 
  -5   5  10       18.02       23.75      5.17 o 
  -3   5  10      701.61      671.52     16.26 o 
  -1   5  10     1009.48     1014.95     19.36 o 
   1   5  10     1749.81     1744.96     27.40 o 
   3   5  10      308.55      301.66      9.09 o 
   5   5  10        1.89        6.53      2.69 o 
   7   5  10       91.71       77.57      5.78 o 
   9   5  10       15.44       12.16      3.99 o 
  11   5  10        8.66        6.42      3.44 o 
  13   5  10       22.53       22.32      8.00 o 
  15   5  10       17.91       24.88      9.37 o 
 -14   6  10        1.15       13.27      7.36 o 
 -12   6  10       31.64       36.14     13.06 o 
 -10   6  10       22.68       18.78     12.77 o 
  -8   6  10        0.13       23.50      8.89 o 
  -6   6  10       32.86       30.26      7.11 o 
  -4   6  10        5.54       20.81      6.70 o 
  -2   6  10      516.39      531.41     20.72 o 
   0   6  10      130.02      119.93     11.12 o 
   2   6  10      229.58      235.56     10.93 o 
   4   6  10       42.88       29.15      3.61 o 
   6   6  10        0.18        5.87      2.62 o 
   8   6  10       25.91       23.39      4.92 o 
  10   6  10       12.59       14.16      3.64 o 
  12   6  10        9.81        5.58      5.66 o 
 -11   7  10        0.18        8.37      8.35 o 
  -9   7  10        2.73        5.55      6.59 o 
  -7   7  10        3.03        4.69      4.96 o 
  -5   7  10       22.36       23.50      5.42 o 
  -3   7  10       13.15       10.62      3.11 o 
  -1   7  10       29.14       32.29      5.35 o 
   1   7  10        1.78        7.13      4.96 o 
   3   7  10      172.01      173.33      9.42 o 
   5   7  10       71.25       89.13      9.55 o 
   7   7  10       15.96        8.94      3.14 o 
   9   7  10        0.69        8.59      4.11 o 
  11   7  10       16.94       18.53      6.06 o 
  -8   8  10       21.60       28.48      7.37 o 
  -6   8  10       12.07       15.29      7.76 o 
  -4   8  10       28.56       32.16      7.18 o 
  -2   8  10        0.75       11.75      5.25 o 
   0   8  10        0.06        8.28      3.36 o 
   2   8  10        0.44        5.57      3.98 o 
   4   8  10        1.55        3.42      2.98 o 
   6   8  10       30.20       30.04      5.19 o 
   8   8  10        0.96       10.91      4.10 o 
  -1   9  10        5.16       12.46     10.49 o 
   1   9  10        3.00        6.54      5.53 o 
 -17   1  11        5.50        8.08      3.80 o 
 -15   1  11       78.30       66.34     12.04 o 
 -13   1  11       10.97        6.16      2.70 o 
 -11   1  11      592.59      580.16     24.24 o 
  -9   1  11       10.27       10.52      3.04 o 
  -7   1  11      127.33      157.63     10.05 o 
  -5   1  11      235.95      216.26      8.89 o 
  -3   1  11     1180.89     1208.01     22.91 o 
  -1   1  11       10.16       11.13      5.92 o 
   1   1  11      798.36      805.51     17.03 o 
   3   1  11      798.64      896.05     15.90 o 
   5   1  11      647.60      580.99      9.57 o 
   7   1  11      601.69      546.40     12.80 o 
   9   1  11     1851.97     1800.88     34.28 o 
  11   1  11        9.64        7.49      4.73 o 
  13   1  11        6.36       11.80      3.67 o 
  15   1  11       24.68       19.40      5.09 o 
  17   1  11        2.89        9.58      3.40 o 
 -18   2  11        0.97       -3.85      5.59 o 
 -16   2  11        1.47        5.45      4.36 o 
 -14   2  11       18.01       21.23      6.49 o 
 -12   2  11        5.43        2.86      5.44 o 
 -10   2  11      235.76      201.36     40.98 o 
  -8   2  11       41.32       50.48      4.84 o 
  -6   2  11        2.02        2.31      1.96 o 
  -4   2  11      756.15      820.26     17.70 o 
  -2   2  11      357.23      316.56      9.95 o 
   0   2  11       92.70       91.16      6.59 o 
   2   2  11        9.34       11.28      3.89 o 
   4   2  11       17.49       15.70      2.80 o 
   6   2  11      360.09      335.59      8.70 o 
   8   2  11       67.18       61.31      5.66 o 
  10   2  11      351.87      336.40     13.09 o 
  12   2  11       61.87       66.66      6.44 o 
  14   2  11       14.94       18.18      4.10 o 
  16   2  11        9.24        9.54      6.03 o 
 -17   3  11       12.70        5.88      9.07 o 
 -15   3  11        7.08        6.07      3.69 o 
 -13   3  11        0.36       -1.24      4.33 o 
 -11   3  11        0.31        9.42      7.07 o 
  -9   3  11      491.01      443.46     20.13 o 
  -7   3  11      185.99      185.23      9.84 o 
  -5   3  11        4.15        5.17      2.61 o 
  -3   3  11        0.60        5.45      2.95 o 
  -1   3  11      414.29      454.23     13.76 o 
   1   3  11     1064.59     1147.95     14.68 o 
   3   3  11       18.52       23.94      3.33 o 
   5   3  11       11.29       20.09      2.88 o 
   7   3  11       16.52       13.01      2.44 o 
   9   3  11      431.87      361.02     10.91 o 
  11   3  11       11.72       16.98      4.86 o 
  13   3  11        0.01        4.47      3.04 o 
  15   3  11        0.57       10.24      3.85 o 
 -16   4  11       15.26        8.36      6.87 o 
 -14   4  11        1.55        4.04      6.20 o 
 -12   4  11        1.18       14.75     11.32 o 
 -10   4  11        5.44        3.08      4.38 o 
  -8   4  11        2.78        8.94      3.82 o 
  -6   4  11      375.28      380.64     12.35 o 
  -4   4  11      340.84      344.10     13.88 o 
  -2   4  11       17.09       11.94      7.17 o 
   0   4  11       23.55       22.41      3.77 o 
   2   4  11      410.64      385.33     14.09 o 
   4   4  11       89.31       90.94      6.07 o 
   6   4  11      114.00      112.14      6.39 o 
   8   4  11        4.89       10.86      4.02 o 
  10   4  11       14.86       18.75      3.01 o 
  12   4  11       36.83       30.30      5.12 o 
  14   4  11        4.67        3.54      5.40 o 
 -15   5  11        1.38        4.00      3.79 o 
 -13   5  11        0.03        5.32      4.87 o 
 -11   5  11       50.38       41.98      9.52 o 
  -9   5  11      380.16      403.37     21.23 o 
  -7   5  11      146.05      132.22     25.68 o 
  -5   5  11      143.79      132.38      8.58 o 
  -3   5  11     1072.14     1084.90     35.75 o 
  -1   5  11      809.85      838.23     15.66 o 
   1   5  11      120.69       97.99      6.12 o 
   3   5  11       74.80       59.32      5.67 o 
   5   5  11       53.78       43.16      4.27 o 
   7   5  11      203.68      178.77      8.86 o 
   9   5  11        4.60        9.12      3.94 o 
  11   5  11        0.10        5.46      3.65 o 
  13   5  11        7.22       10.51      8.57 o 
 -12   6  11       19.54       42.80     19.15 o 
 -10   6  11       10.44       20.88      8.19 o 
  -8   6  11       18.31        8.77      6.60 o 
  -6   6  11        4.21       14.49      8.13 o 
  -4   6  11      266.06      295.10     10.58 o 
  -2   6  11      428.60      439.99     14.50 o 
   0   6  11       14.30       19.15      4.21 o 
   2   6  11       72.83       59.55      5.65 o 
   4   6  11       13.51       10.07      3.53 o 
   6   6  11       19.84       15.27      3.89 o 
   8   6  11       17.64       16.00      4.83 o 
  10   6  11       15.35       13.84      4.49 o 
  12   6  11        0.24       20.89      9.19 o 
 -11   7  11        0.77       13.20      8.61 o 
  -9   7  11        0.73        5.31      6.85 o 
  -7   7  11       15.25       23.41      6.20 o 
  -5   7  11       17.26       32.55     10.52 o 
  -3   7  11      106.95      103.35     11.60 o 
  -1   7  11       30.68       24.31      4.85 o 
   1   7  11        6.19        9.56      3.25 o 
   3   7  11      181.21      164.87      8.37 o 
   5   7  11      108.59       91.66      8.28 o 
   7   7  11       10.10       23.24      4.73 o 
   9   7  11       62.30       74.65     10.18 o 
  -8   8  11       14.10        0.91      4.87 o 
  -6   8  11        2.17        8.86      5.30 o 
  -4   8  11        7.71       13.96      5.28 o 
  -2   8  11        1.03        3.38      4.08 o 
   0   8  11       27.77       18.67      5.15 o 
   2   8  11       81.79       96.57      9.73 o 
   4   8  11        0.38        7.48      2.98 o 
   6   8  11       14.56       17.03      4.55 o 
 -18   0  12       64.40       44.69     17.78 o 
 -16   0  12        1.61       -7.04      7.04 o 
 -14   0  12        7.44       10.16      5.59 o 
 -12   0  12       26.11       25.47     12.62 o 
 -10   0  12      261.71      289.38     27.46 o 
  -8   0  12        0.36        2.12      3.22 o 
  -6   0  12      104.01      121.21      8.30 o 
  -4   0  12       82.91       91.27      9.50 o 
  -2   0  12     1066.98     1117.45     37.73 o 
   0   0  12     2173.76     2204.79     62.39 o 
   2   0  12      176.41      233.11     15.31 o 
   4   0  12      175.11      165.85     10.15 o 
   6   0  12       28.26       30.94      4.99 o 
   8   0  12     1410.45     1427.02     28.51 o 
  10   0  12     3851.55     4269.64    155.63 o 
  12   0  12       31.73       26.48      7.75 o 
  14   0  12       30.77       36.66      9.13 o 
  16   0  12       52.28       44.74     15.63 o 
 -17   1  12       22.47       13.79      5.00 o 
 -15   1  12       34.43       38.20      8.48 o 
 -13   1  12       34.01       37.41      8.58 o 
 -11   1  12       35.35       34.78      7.33 o 
  -9   1  12       61.82       60.06      6.34 o 
  -7   1  12       21.04       25.92      4.38 o 
  -5   1  12      492.01      512.71     16.14 o 
  -3   1  12     3503.39     3644.18     35.49 o 
  -1   1  12       99.44       95.91      6.31 o 
   1   1  12        0.59        0.18      3.76 o 
   3   1  12      129.38      101.19      8.12 o 
   5   1  12      398.55      351.31      8.28 o 
   7   1  12     1531.06     1506.20     23.64 o 
   9   1  12      195.38      188.57     10.77 o 
  11   1  12       30.57       26.46      9.90 o 
  13   1  12        6.83        6.16      3.50 o 
  15   1  12       42.18       26.30      9.12 o 
  17   1  12       15.28       23.29      6.57 o 
 -16   2  12      117.33      111.13     16.15 o 
 -14   2  12      166.48      131.50     14.00 o 
 -12   2  12       30.19       22.98      8.71 o 
 -10   2  12        8.90        7.03      2.91 o 
  -8   2  12      105.59      115.87      7.35 o 
  -6   2  12       24.94       25.78      3.81 o 
  -4   2  12       89.17       91.02      8.45 o 
  -2   2  12      204.78      191.66      9.85 o 
   0   2  12        0.00        0.62      3.59 o 
   2   2  12      240.90      251.21     11.19 o 
   4   2  12      152.90      153.04      9.78 o 
   6   2  12      655.54      644.05     15.32 o 
   8   2  12        0.09       10.79      5.36 o 
  10   2  12      475.42      432.08     17.47 o 
  12   2  12       47.34       30.80      6.85 o 
  14   2  12        5.58        8.72      3.98 o 
  16   2  12       43.94       33.53      6.58 o 
 -17   3  12        4.53        3.96      2.95 o 
 -15   3  12       13.03        7.60      3.65 o 
 -13   3  12        2.67        8.02      3.33 o 
 -11   3  12        0.38        0.12      3.87 o 
  -9   3  12       80.25       71.80     13.24 o 
  -7   3  12      537.62      541.93     15.70 o 
  -5   3  12      238.45      249.85     10.97 o 
  -3   3  12       83.55       87.00      8.41 o 
  -1   3  12      601.38      601.61     21.39 o 
   1   3  12        8.95        9.32      2.99 o 
   3   3  12      128.27      115.77      6.25 o 
   5   3  12       45.75       37.04      3.94 o 
   7   3  12        2.01        0.17      2.47 o 
   9   3  12      307.26      304.44     12.07 o 
  11   3  12        0.73        9.22      3.60 o 
  13   3  12        8.84       10.18      3.56 o 
  15   3  12        1.14        8.49      4.14 o 
 -16   4  12        0.02        4.09      3.37 o 
 -14   4  12        3.67        1.88      2.67 o 
 -12   4  12      145.58      108.35     25.21 o 
 -10   4  12      308.75      258.77     39.05 o 
  -8   4  12      132.03      110.04     19.78 o 
  -6   4  12      134.81      146.38      9.40 o 
  -4   4  12       20.82       17.07      3.83 o 
  -2   4  12     2299.56     2337.16     37.29 o 
   0   4  12      477.85      464.36     11.32 o 
   2   4  12       64.70       79.83      6.38 o 
   4   4  12        0.70        4.01      2.68 o 
   6   4  12       63.47       62.49      5.40 o 
   8   4  12      195.10      167.31     15.32 o 
  10   4  12      209.71      165.17     11.91 o 
  12   4  12        4.26       18.01      5.04 o 
  14   4  12        0.36        8.83      4.49 o 
 -15   5  12       46.68       27.26      8.31 o 
 -13   5  12       36.41       13.13      5.91 o 
 -11   5  12       81.87       58.19     12.05 o 
  -9   5  12       15.03        4.84      3.56 o 
  -7   5  12      142.74      163.03     29.59 o 
  -5   5  12      664.40      664.57     28.63 o 
  -3   5  12     1877.32     1987.44     43.38 o 
  -1   5  12      268.74      294.34     13.47 o 
   1   5  12      144.61      154.25      7.48 o 
   3   5  12      121.11      114.67      8.68 o 
   5   5  12        7.53        8.83      2.82 o 
   7   5  12      139.29      120.65     11.06 o 
   9   5  12       20.80       17.29      3.98 o 
  11   5  12       26.65       13.41      5.47 o 
  13   5  12        1.74        7.35      5.92 o 
 -12   6  12        2.06        2.86      4.29 o 
 -10   6  12        1.51        5.17      9.58 o 
  -8   6  12        7.88        5.57      3.38 o 
  -6   6  12       81.99       58.87     15.18 o 
  -4   6  12        0.55        7.32      8.37 o 
  -2   6  12       44.52       54.94      6.24 o 
   0   6  12       12.24       12.35      3.50 o 
   2   6  12        0.21       -0.16      3.01 o 
   4   6  12        3.98       11.55      3.64 o 
   6   6  12        4.07        4.96      2.75 o 
   8   6  12       18.96       33.38      5.08 o 
  10   6  12        5.25       18.54      7.39 o 
  12   6  12        9.59       10.54      6.55 o 
 -11   7  12        6.23       11.22      8.01 o 
  -9   7  12        3.94        8.27     10.30 o 
  -7   7  12        5.87       -0.89      6.17 o 
  -5   7  12        3.61       10.59      6.06 o 
  -3   7  12       20.23       10.19      5.38 o 
  -1   7  12      189.06      174.33      9.58 o 
   1   7  12        9.90       11.98      3.22 o 
   3   7  12       11.26        7.94      3.19 o 
   5   7  12      102.71      113.89     12.25 o 
   7   7  12       20.68       24.24      4.65 o 
   9   7  12        4.08       14.66      4.06 o 
  -6   8  12       18.97       18.78      6.29 o 
  -4   8  12       27.74       32.20     12.95 o 
  -2   8  12        4.82        9.69      6.71 o 
   0   8  12        1.22        6.06      2.80 o 
   2   8  12       77.33       68.31      8.53 o 
   4   8  12       24.64       20.90      4.90 o 
   6   8  12        7.90       12.97      4.51 o 
 -17   1  13       18.70        8.58      4.03 o 
 -15   1  13      136.76       99.47     17.84 o 
 -13   1  13       70.41       86.08     21.66 o 
 -11   1  13        1.07        3.44      2.62 o 
  -9   1  13       54.17       52.88      4.89 o 
  -7   1  13      157.97      170.48      9.07 o 
  -5   1  13        1.28        3.33      2.79 o 
  -3   1  13      689.31      660.31     14.02 o 
  -1   1  13      402.13      457.49     12.13 o 
   1   1  13       34.92       38.07      4.33 o 
   3   1  13       11.49        5.37      4.15 o 
   5   1  13      123.74      108.94      6.69 o 
   7   1  13     1061.28     1019.60     18.34 o 
   9   1  13      102.50      101.80      7.24 o 
  11   1  13       63.22       63.45      7.26 o 
  13   1  13        2.96        7.40      3.73 o 
  15   1  13       15.21       15.71      5.41 o 
 -16   2  13        1.82        2.76      6.02 o 
 -14   2  13       47.30       43.68     13.35 o 
 -12   2  13       21.79       22.52      6.42 o 
 -10   2  13       29.82       34.63      7.61 o 
  -8   2  13       72.27       67.94      7.10 o 
  -6   2  13       64.67       63.78      8.96 o 
  -4   2  13      742.19      788.47     17.64 o 
  -2   2  13      731.55      714.24     16.19 o 
   0   2  13      245.68      279.66      9.60 o 
   2   2  13        0.05        4.12      3.38 o 
   4   2  13       25.39       35.56      5.39 o 
   6   2  13        0.21        2.43      2.81 o 
   8   2  13       26.72       29.89      4.88 o 
  10   2  13        1.11        6.53      3.91 o 
  12   2  13        0.61        8.80      3.79 o 
  14   2  13        2.00        9.73      4.69 o 
  16   2  13       11.96       20.79      6.13 o 
 -15   3  13       36.38       20.68      8.63 o 
 -13   3  13      160.45      105.75     26.36 o 
 -11   3  13       11.58        3.96      3.95 o 
  -9   3  13        5.29        9.82      4.39 o 
  -7   3  13       92.33       91.34      7.31 o 
  -5   3  13      232.06      220.30     13.69 o 
  -3   3  13     1428.95     1459.46     30.37 o 
  -1   3  13        0.37        6.25      3.33 o 
   1   3  13       32.70       34.66      4.37 o 
   3   3  13       55.21       50.99      5.54 o 
   5   3  13      112.12      102.45      7.48 o 
   7   3  13       26.35       34.82      4.38 o 
   9   3  13       46.61       37.28      5.77 o 
  11   3  13        9.61       11.50      3.57 o 
  13   3  13        0.17        3.74      3.41 o 
  15   3  13        3.22       13.68      5.18 o 
 -14   4  13        5.17       -0.54      4.36 o 
 -12   4  13       14.57       17.74      6.82 o 
 -10   4  13      101.83       92.39     16.87 o 
  -8   4  13       53.19       62.78     12.94 o 
  -6   4  13       28.19       25.59      4.14 o 
  -4   4  13      418.15      461.62     16.97 o 
  -2   4  13      495.85      505.25     16.57 o 
   0   4  13        6.78        8.77      2.94 o 
   2   4  13      224.47      220.84      9.79 o 
   4   4  13       10.31        6.91      2.51 o 
   6   4  13        0.03        0.23      2.49 o 
   8   4  13       90.09       75.53      9.07 o 
  10   4  13      130.26      121.80     10.46 o 
  12   4  13       13.35       14.58      4.63 o 
  14   4  13        3.21       15.21      5.99 o 
 -13   5  13       35.46       25.03     11.14 o 
 -11   5  13       77.98       71.53     14.89 o 
  -9   5  13        0.76        2.08      4.68 o 
  -7   5  13       76.17       67.67     12.14 o 
  -5   5  13      378.00      372.72     14.02 o 
  -3   5  13       16.45        7.78      5.51 o 
  -1   5  13       49.49       49.06      4.83 o 
   1   5  13       32.98       18.17      4.22 o 
   3   5  13       84.05       82.92      5.99 o 
   5   5  13        0.73       10.39      3.29 o 
   7   5  13       10.36       16.27      3.89 o 
   9   5  13        4.40        8.42      3.19 o 
  11   5  13       13.74       16.82      7.04 o 
  13   5  13        0.03       12.46      5.96 o 
 -12   6  13        7.36        3.64      5.09 o 
 -10   6  13        0.84        5.12      5.05 o 
  -8   6  13        5.33        7.66      5.01 o 
  -6   6  13       22.48       22.27     10.81 o 
  -4   6  13      110.93      131.23     13.04 o 
  -2   6  13      601.22      618.38     21.95 o 
   0   6  13      205.08      205.07      8.65 o 
   2   6  13        7.58        8.87      3.52 o 
   4   6  13       11.85       11.45      3.12 o 
   6   6  13        3.54        8.64      4.22 o 
   8   6  13       10.62        6.19      3.01 o 
  10   6  13       14.65       13.01      4.46 o 
  -9   7  13        2.01        7.78      6.24 o 
  -7   7  13      110.94      116.03     17.37 o 
  -5   7  13        8.35        7.01      5.35 o 
  -3   7  13       80.06       93.60     11.96 o 
  -1   7  13      226.23      222.13     10.77 o 
   1   7  13       15.51       12.90      4.25 o 
   3   7  13       33.52       26.48      7.79 o 
   5   7  13       43.92       45.06      5.91 o 
   7   7  13        8.35       15.06      4.43 o 
   9   7  13       42.49       48.78      9.63 o 
  -6   8  13        0.00        9.82      6.58 o 
  -4   8  13       21.14       24.12      7.94 o 
  -2   8  13        4.69       20.19      6.25 o 
   0   8  13        7.59       18.82      4.82 o 
   2   8  13        0.05        4.15      4.72 o 
   4   8  13       53.41       64.14      7.16 o 
 -16   0  14       11.06        7.69      8.63 o 
 -14   0  14        1.11        5.15      3.70 o 
 -12   0  14       43.87       70.01     14.66 o 
 -10   0  14      121.53      131.59      9.10 o 
  -8   0  14      316.27      346.52     20.02 o 
  -6   0  14      609.59      727.41     22.44 o 
  -4   0  14      378.64      389.68     18.65 o 
  -2   0  14     3283.54     3632.76    164.40 o 
   0   0  14     2027.60     2150.16     41.64 o 
   2   0  14       10.40       12.55      9.14 o 
   4   0  14     1019.24      966.87     27.82 o 
   6   0  14     9899.46    10919.54    101.54 o 
   8   0  14     1229.33     1188.02     32.78 o 
  10   0  14      134.29      140.88     12.19 o 
  12   0  14       68.84       74.50     10.32 o 
  14   0  14       68.65       73.67     16.22 o 
  16   0  14      194.80      221.50     15.54 o 
 -17   1  14        0.04        6.94      3.48 o 
 -15   1  14       11.50        3.77      4.98 o 
 -13   1  14       10.57       14.94      6.80 o 
 -11   1  14       34.39       45.39      7.67 o 
  -9   1  14       71.62       76.66     10.08 o 
  -7   1  14       94.11       94.55      7.78 o 
  -5   1  14        6.26        9.24      4.34 o 
  -3   1  14      723.50      763.27     15.15 o 
  -1   1  14       61.47       53.31      6.15 o 
   1   1  14        0.38        1.37      3.40 o 
   3   1  14      166.72      123.06      6.82 o 
   5   1  14      530.03      503.36     13.94 o 
   7   1  14       95.06       76.44      6.68 o 
   9   1  14       65.16       72.25      8.34 o 
  11   1  14       34.66       49.62     13.64 o 
  13   1  14       21.52       20.54      5.60 o 
  15   1  14       20.57       15.62      4.27 o 
 -16   2  14       11.70       16.82      7.04 o 
 -14   2  14      101.32       75.01     17.49 o 
 -12   2  14       76.98       67.42     14.66 o 
 -10   2  14       12.86       15.26      5.89 o 
  -8   2  14       53.33       50.22      5.43 o 
  -6   2  14       13.04       17.03      3.63 o 
  -4   2  14      147.91      151.92     10.81 o 
  -2   2  14       45.35       43.45      5.04 o 
   0   2  14       83.77       77.94      7.43 o 
   2   2  14      112.08      108.13      7.42 o 
   4   2  14       33.97       36.46      5.38 o 
   6   2  14       31.67       18.76      3.95 o 
   8   2  14       27.39       14.39      5.35 o 
  10   2  14        0.92        8.84      4.01 o 
  12   2  14        3.81        0.97      3.36 o 
  14   2  14        2.33       10.98      4.34 o 
 -15   3  14        6.34        6.38      4.79 o 
 -13   3  14        7.25        3.21      3.03 o 
 -11   3  14        1.07        3.35      4.42 o 
  -9   3  14       10.59        4.76      2.88 o 
  -7   3  14        0.32        6.25      2.62 o 
  -5   3  14        0.89        8.21      3.94 o 
  -3   3  14       61.36       50.71      5.93 o 
  -1   3  14       16.80       17.58      3.65 o 
   1   3  14      150.38      177.83     11.25 o 
   3   3  14       53.84       59.35      6.21 o 
   5   3  14      159.30      157.10      9.18 o 
   7   3  14       38.41       46.72     14.14 o 
   9   3  14       38.01       44.09      7.36 o 
  11   3  14        9.96        7.79      4.09 o 
  13   3  14        3.53        5.05      3.37 o 
  15   3  14       64.83       76.54     10.06 o 
 -14   4  14       18.03       19.28      5.19 o 
 -12   4  14       34.23       13.64      8.92 o 
 -10   4  14        3.23       10.13      5.05 o 
  -8   4  14      136.25      150.97     21.22 o 
  -6   4  14      488.07      503.53     38.05 o 
  -4   4  14      348.31      369.46     20.06 o 
  -2   4  14       24.80       15.20      3.93 o 
   0   4  14       80.94       70.74      8.54 o 
   2   4  14        2.37        4.67      2.13 o 
   4   4  14      485.04      424.77     12.41 o 
   6   4  14      302.06      271.35     10.41 o 
   8   4  14       12.00       12.30      3.47 o 
  10   4  14       39.52       26.58      5.71 o 
  12   4  14        8.43       12.40      4.93 o 
  14   4  14       39.77       68.50     20.35 o 
 -13   5  14        3.48        9.02     11.64 o 
 -11   5  14       10.08       13.89      6.05 o 
  -9   5  14      274.81      238.84     36.94 o 
  -7   5  14       85.58       81.58      9.68 o 
  -5   5  14       11.37        1.60      4.59 o 
  -3   5  14        8.97        9.59      2.66 o 
  -1   5  14       25.54       23.12      4.77 o 
   1   5  14       35.13       32.49      5.27 o 
   3   5  14       42.44       35.54      4.67 o 
   5   5  14        0.86        5.63      2.64 o 
   7   5  14        2.94        8.39      3.89 o 
   9   5  14       31.26       38.56      6.45 o 
  11   5  14        0.18        7.21      4.23 o 
  13   5  14        0.10        3.99      5.37 o 
 -12   6  14       31.94       22.02      6.41 o 
 -10   6  14       21.72        7.07      7.93 o 
  -8   6  14        0.30        2.50      4.43 o 
  -6   6  14       93.64       96.63     17.41 o 
  -4   6  14       18.22       12.82      7.42 o 
  -2   6  14      138.78      145.27      8.34 o 
   0   6  14       20.34       18.91      4.16 o 
   2   6  14        1.24        4.54      3.14 o 
   4   6  14        8.26        9.11      4.24 o 
   6   6  14       33.90       33.28      5.99 o 
   8   6  14       20.13       23.48      4.89 o 
  10   6  14        0.38        7.28      3.82 o 
  -9   7  14        1.32       10.79      7.00 o 
  -7   7  14        0.02        5.71     10.23 o 
  -5   7  14       40.86       52.84     10.48 o 
  -3   7  14       36.86       34.36      7.41 o 
  -1   7  14       17.04       11.34      7.52 o 
   1   7  14      106.35      131.91     13.16 o 
   3   7  14        9.96       12.50      3.47 o 
   5   7  14        5.07       11.66      3.41 o 
   7   7  14        1.43       14.26      4.40 o 
  -4   8  14        3.29        8.70      5.11 o 
  -2   8  14        3.94       12.21      5.58 o 
   0   8  14       36.31       34.37      7.41 o 
   2   8  14        4.63       11.35      4.29 o 
 -15   1  15       10.22        8.29     10.67 o 
 -13   1  15       44.14       61.83     10.29 o 
 -11   1  15       12.82       15.91      4.51 o 
  -9   1  15       47.21       53.33      6.51 o 
  -7   1  15      107.85       97.64      8.44 o 
  -5   1  15        2.60        3.35      3.82 o 
  -3   1  15      273.78      242.51     10.62 o 
  -1   1  15       89.97      109.57      7.71 o 
   1   1  15       98.29       81.16      7.30 o 
   3   1  15     1000.05      974.26     19.37 o 
   5   1  15       80.71       63.68      6.72 o 
   7   1  15     2657.56     2905.00     70.77 o 
   9   1  15        3.15        3.83      4.03 o 
  11   1  15        6.35       10.19      4.11 o 
  13   1  15       14.24       14.19      4.61 o 
  15   1  15       16.86       20.30      5.50 o 
 -16   2  15        1.10       12.33      7.08 o 
 -14   2  15       59.69       41.54     10.69 o 
 -12   2  15       40.24       42.13      9.15 o 
 -10   2  15        5.90        7.97      3.66 o 
  -8   2  15      197.64      232.09     13.90 o 
  -6   2  15      124.41      126.52      9.76 o 
  -4   2  15       85.11       80.77      7.76 o 
  -2   2  15      185.76      208.30     14.89 o 
   0   2  15        6.49       15.21      4.91 o 
   2   2  15      127.12      119.62      8.17 o 
   4   2  15       15.50       14.64      3.63 o 
   6   2  15       13.63       12.70      3.02 o 
   8   2  15       14.49       11.54      5.40 o 
  10   2  15        8.71       13.63      4.37 o 
  12   2  15        1.60       12.34      7.59 o 
  14   2  15        4.13        6.86      3.63 o 
 -15   3  15       19.43       -1.09      7.18 o 
 -13   3  15        0.63        2.13      4.60 o 
 -11   3  15       21.61       20.36      7.55 o 
  -9   3  15       66.95       55.91      9.90 o 
  -7   3  15      435.29      466.40     38.16 o 
  -5   3  15       68.60       68.67      9.64 o 
  -3   3  15        0.99        5.48      3.12 o 
  -1   3  15        0.10        8.03      3.63 o 
   1   3  15       26.65       26.12      4.88 o 
   3   3  15        2.92        5.67      3.98 o 
   5   3  15      314.39      248.65     12.42 o 
   7   3  15       27.08       24.35      5.94 o 
   9   3  15       39.83       41.38      8.29 o 
  11   3  15       29.53       23.24      6.90 o 
  13   3  15        2.44        6.35      4.40 o 
 -14   4  15        5.64        8.91      6.02 o 
 -12   4  15        0.24        7.14      4.87 o 
 -10   4  15        4.96        5.82      6.03 o 
  -8   4  15      148.18      136.48     23.44 o 
  -6   4  15      653.13      691.25     35.47 o 
  -4   4  15       10.12       11.28      3.98 o 
  -2   4  15       46.41       47.76      5.62 o 
   0   4  15      176.88      160.25     14.09 o 
   2   4  15       18.55       11.87      2.65 o 
   4   4  15      165.33      130.58      9.77 o 
   6   4  15      215.23      185.10     14.37 o 
   8   4  15       21.65       23.72      6.13 o 
  10   4  15        5.73       13.55      8.12 o 
  12   4  15        0.53        6.81      4.05 o 
 -13   5  15        0.09        3.58      8.60 o 
 -11   5  15        0.37       12.82      5.38 o 
  -9   5  15        3.61       12.73      7.41 o 
  -7   5  15      150.98      142.57     25.27 o 
  -5   5  15       61.23       45.72      9.07 o 
  -3   5  15        0.26       12.27      3.80 o 
  -1   5  15        7.05       12.30      3.98 o 
   1   5  15        1.65        5.49      2.32 o 
   3   5  15       16.41       16.81      3.41 o 
   5   5  15       11.10        7.89      4.01 o 
   7   5  15       56.10       58.97      6.83 o 
   9   5  15       21.49       27.58      5.94 o 
  11   5  15        1.12        4.45      4.04 o 
 -10   6  15       32.59       26.62     12.12 o 
  -8   6  15      114.67      133.45     32.16 o 
  -6   6  15       62.82       64.18     14.62 o 
  -4   6  15      206.23      195.42     24.56 o 
  -2   6  15        1.10        7.14      4.11 o 
   0   6  15        2.01       11.25      4.29 o 
   2   6  15        2.27        3.43      2.78 o 
   4   6  15        3.84        5.65      2.61 o 
   6   6  15        2.93        3.83      3.88 o 
   8   6  15        8.33       13.46      4.59 o 
  10   6  15        0.16        3.84      4.59 o 
  -7   7  15       44.50       37.20     10.58 o 
  -5   7  15       34.73       33.54     11.05 o 
  -3   7  15        4.44       12.98      4.61 o 
  -1   7  15        0.41        8.19      3.54 o 
   1   7  15        5.85        5.67      3.39 o 
   3   7  15       10.65       11.42      3.59 o 
   5   7  15      139.45      165.22     10.50 o 
   7   7  15       19.91       22.43      7.01 o 
   0   8  15       21.77       15.21      6.31 o 
 -16   0  16       13.55        7.33      7.84 o 
 -14   0  16        3.38        9.50      8.49 o 
 -12   0  16        2.23        6.67      9.43 o 
 -10   0  16       46.19       46.49     12.95 o 
  -8   0  16       45.69       49.98      7.67 o 
  -6   0  16     1277.72     1343.13     69.61 o 
  -4   0  16      182.98      192.74     12.93 o 
  -2   0  16       56.60       53.47     10.01 o 
   0   0  16      654.57      671.98     31.63 o 
   2   0  16     1737.33     1851.46     65.59 o 
   4   0  16     5216.14     5528.99    125.88 o 
   6   0  16       54.86       54.14      8.10 o 
   8   0  16       17.69       11.59      7.22 o 
  10   0  16        4.41        7.32      5.98 o 
  12   0  16      334.06      461.50     37.76 o 
  14   0  16       15.02       12.62      9.40 o 
 -15   1  16        3.17        5.36      5.01 o 
 -13   1  16        7.79       14.91      5.95 o 
 -11   1  16        0.79        3.48      3.13 o 
  -9   1  16        0.18        2.92      2.95 o 
  -7   1  16      300.26      310.69     13.02 o 
  -5   1  16       27.00       44.64      6.08 o 
  -3   1  16       21.31       23.07      6.17 o 
  -1   1  16       44.98       48.13      6.59 o 
   1   1  16        0.02       -2.18      4.22 o 
   3   1  16      355.77      366.50     15.07 o 
   5   1  16       10.02       25.39      8.76 o 
   7   1  16        1.25        7.65      4.96 o 
   9   1  16      123.33      116.93      8.81 o 
  11   1  16       41.23       47.18      7.36 o 
  13   1  16       37.09       60.16      7.96 o 
  15   1  16        0.91        7.55      4.54 o 
 -14   2  16       15.78       13.29      6.85 o 
 -12   2  16       57.33       41.29     11.92 o 
 -10   2  16       13.60        9.28      5.99 o 
  -8   2  16       73.63       58.68      6.15 o 
  -6   2  16      243.04      262.49     16.43 o 
  -4   2  16       57.54       49.67     10.21 o 
  -2   2  16        2.10        6.02      3.43 o 
   0   2  16      123.78      143.22     19.87 o 
   2   2  16      384.67      341.49     14.49 o 
   4   2  16      200.49      209.07     11.42 o 
   6   2  16       77.73       79.40      7.83 o 
   8   2  16        0.25        8.29      4.65 o 
  10   2  16       19.18       19.96      5.37 o 
  12   2  16       10.43       12.61      5.00 o 
  14   2  16       15.39       18.07      5.81 o 
 -15   3  16       32.16        6.38      8.92 o 
 -13   3  16       20.58       11.41      6.80 o 
 -11   3  16       44.10       37.58      8.13 o 
  -9   3  16       13.12       16.63      5.54 o 
  -7   3  16       25.84       37.75      9.29 o 
  -5   3  16      742.05      777.04     36.15 o 
  -3   3  16       43.79       42.37      5.37 o 
  -1   3  16        3.59        5.47      2.95 o 
   1   3  16       31.09       23.02      6.64 o 
   3   3  16       30.95       16.80      6.97 o 
   5   3  16       27.59       13.16      4.47 o 
   7   3  16       64.31       64.93      9.39 o 
   9   3  16       21.69       19.75      7.11 o 
  11   3  16        5.05        5.88      4.50 o 
  13   3  16        2.04        8.08      5.14 o 
 -14   4  16        1.55        4.95      7.94 o 
 -12   4  16       62.72       27.69      9.93 o 
 -10   4  16        5.64       11.83      4.63 o 
  -8   4  16       89.36      102.58     19.79 o 
  -6   4  16       38.67       33.89     12.62 o 
  -4   4  16       50.28       41.42      7.57 o 
  -2   4  16       78.57       89.79      8.74 o 
   0   4  16       68.91       61.93      8.12 o 
   2   4  16       33.81       46.84      6.46 o 
   4   4  16       39.60       17.04      5.53 o 
   6   4  16      195.75      176.68     10.47 o 
   8   4  16        1.42        4.94      4.78 o 
  10   4  16        9.60       16.05      5.15 o 
  12   4  16       11.92       19.75      5.83 o 
 -11   5  16        0.36       11.30      5.18 o 
  -9   5  16        4.38        6.32      8.92 o 
  -7   5  16      200.41      197.80     36.50 o 
  -5   5  16       50.46       47.59      7.44 o 
  -3   5  16      182.74      190.68     13.48 o 
  -1   5  16        0.12        6.64      3.95 o 
   1   5  16       17.46       31.44      9.00 o 
   3   5  16       18.19       15.82      4.14 o 
   5   5  16       29.81       17.37      5.60 o 
   7   5  16       11.71        9.22      3.77 o 
   9   5  16       25.94       16.95      6.66 o 
  11   5  16       29.08       33.06      6.59 o 
 -10   6  16       75.07       80.68     21.19 o 
  -8   6  16        0.49        3.77      6.44 o 
  -6   6  16      119.61      130.96     19.93 o 
  -4   6  16       12.12       12.27      6.99 o 
  -2   6  16        2.92        7.87      4.80 o 
   0   6  16       34.13       53.55      8.33 o 
   2   6  16        2.03        6.69      3.09 o 
   4   6  16        0.40        6.98      3.13 o 
   6   6  16       17.70       18.70      8.40 o 
   8   6  16        1.40        6.76      3.95 o 
  -7   7  16       55.35       40.56     16.69 o 
  -3   7  16        0.01       12.26      6.82 o 
  -1   7  16        8.47       12.33      4.18 o 
   1   7  16        3.00        8.67      3.57 o 
   3   7  16       19.65       23.46      5.91 o 
   5   7  16        0.05        9.85      4.11 o 
 -15   1  17       25.03       10.54      9.47 o 
 -13   1  17        7.89       10.84      6.13 o 
 -11   1  17       22.23       26.78      5.07 o 
  -9   1  17       93.84      107.94      8.35 o 
  -7   1  17       42.09       59.18     10.32 o 
  -5   1  17      180.23      179.52     12.83 o 
  -3   1  17       76.72       75.28      7.05 o 
  -1   1  17        0.93        6.68      4.40 o 
   1   1  17       90.13       79.67      7.41 o 
   3   1  17     1242.42     1334.86     53.62 o 
   5   1  17      173.98      181.27     10.15 o 
   7   1  17       15.01       15.86      5.71 o 
   9   1  17       54.95       69.34      7.80 o 
  11   1  17       24.96       26.62      5.50 o 
  13   1  17       74.47       98.35      8.61 o 
 -14   2  17       12.04       11.32     14.00 o 
 -12   2  17       24.31       16.08      6.51 o 
 -10   2  17        0.41        0.76      2.82 o 
  -8   2  17       69.13       65.77     12.10 o 
  -6   2  17      141.50      123.13     11.06 o 
  -4   2  17      137.37      141.59     11.52 o 
  -2   2  17       55.93       57.42      7.22 o 
   0   2  17        0.27        4.25      4.32 o 
   2   2  17       32.16       29.02      7.83 o 
   4   2  17       29.11       17.79      4.14 o 
   6   2  17       71.12       63.61      8.15 o 
   8   2  17        1.81        7.33      5.85 o 
  10   2  17        0.00        5.05      5.07 o 
  12   2  17        0.31       13.02      4.68 o 
  14   2  17       32.91       38.80     13.55 o 
 -13   3  17        3.45        7.86      4.61 o 
 -11   3  17       17.38        9.50      7.15 o 
  -9   3  17       12.50       15.15      6.12 o 
  -7   3  17        0.82        2.17      4.47 o 
  -5   3  17       42.52       35.23      6.72 o 
  -3   3  17      229.37      222.29     16.97 o 
  -1   3  17       27.95       28.89      5.55 o 
   1   3  17       34.81       22.79      6.77 o 
   3   3  17       74.49       67.60      7.01 o 
   5   3  17       15.08        9.30      3.13 o 
   7   3  17        0.44        5.69      5.87 o 
   9   3  17        2.41       10.69      5.31 o 
  11   3  17       13.63       10.81      8.41 o 
  13   3  17       40.83       80.02      9.94 o 
 -12   4  17       48.42       24.68     17.56 o 
 -10   4  17       75.40       65.11     13.39 o 
  -8   4  17       80.30       70.06     12.53 o 
  -6   4  17       38.63       49.28     12.04 o 
  -4   4  17       20.23       15.94      4.14 o 
  -2   4  17       20.94       20.35      5.66 o 
   0   4  17       31.01       24.52      5.92 o 
   2   4  17       41.13       36.66      5.01 o 
   4   4  17       17.57        4.93      3.53 o 
   6   4  17       14.14        5.33      4.24 o 
   8   4  17       17.88       17.24      5.58 o 
  10   4  17        6.88       12.18      5.03 o 
  12   4  17       18.40       17.23     11.91 o 
 -11   5  17       62.67       42.13     12.26 o 
  -9   5  17        1.18        0.04      5.50 o 
  -7   5  17        3.27        5.18      5.00 o 
  -5   5  17        2.93        9.17      5.62 o 
  -3   5  17        7.57        3.96      2.54 o 
  -1   5  17       53.01       27.28      7.93 o 
   1   5  17       12.86       13.49      5.10 o 
   3   5  17       46.04       30.93      5.17 o 
   5   5  17        6.64       10.69      4.73 o 
   7   5  17       65.81       77.53     14.70 o 
   9   5  17       16.28       17.90      9.16 o 
  -8   6  17        7.74       11.50      6.68 o 
  -6   6  17       39.50       33.91      9.66 o 
  -4   6  17        1.21        4.48      3.64 o 
  -2   6  17        0.57        9.45      4.92 o 
   0   6  17        5.13       17.43      5.61 o 
   2   6  17        8.90        7.66      3.88 o 
   4   6  17        1.26        6.03      4.64 o 
   6   6  17       25.88       20.52      5.01 o 
   8   6  17        1.91       15.91      6.03 o 
  -5   7  17       55.35       60.13     17.30 o 
  -3   7  17       14.31       16.32      7.96 o 
  -1   7  17        3.48       15.37      8.27 o 
   1   7  17       96.14      120.76      9.41 o 
   3   7  17        4.64       11.15      4.35 o 
 -14   0  18        0.34        1.02      4.06 o 
 -12   0  18       85.00      113.40     25.25 o 
 -10   0  18      103.61       79.84      9.77 o 
  -6   0  18       79.30       88.69     10.67 o 
  -4   0  18      310.75      310.35     15.82 o 
  -2   0  18       54.03       60.01     19.37 o 
   0   0  18     1515.40     1490.99     45.38 o 
   2   0  18     1571.06     1520.64     45.82 o 
   4   0  18      500.29      544.60     27.22 o 
   6   0  18      309.75      385.59     23.83 o 
   8   0  18       10.88        6.61      5.89 o 
  10   0  18       18.56       31.19      8.41 o 
  12   0  18       17.26       47.85     18.61 o 
 -13   1  18        0.41        7.21      4.01 o 
 -11   1  18        6.57        9.43      4.25 o 
  -9   1  18       22.25       26.02      5.45 o 
  -7   1  18      163.91      165.22     14.99 o 
  -5   1  18      367.10      372.77     16.95 o 
  -3   1  18      176.70      159.87      9.83 o 
  -1   1  18       14.31       15.98      5.91 o 
   1   1  18        1.73       -0.99      4.64 o 
   3   1  18      512.41      547.67     35.53 o 
   5   1  18      485.66      481.24     14.84 o 
   7   1  18       46.34       45.62      7.41 o 
   9   1  18       49.16       67.72      7.36 o 
  11   1  18       13.90       22.90      8.16 o 
  13   1  18       34.66       41.38      7.36 o 
 -14   2  18        0.67        7.07      4.86 o 
 -12   2  18        2.92        7.19      4.05 o 
 -10   2  18       33.95       26.75      6.47 o 
  -8   2  18       19.20       16.15      8.02 o 
  -6   2  18      207.78      179.83     43.42 o 
  -4   2  18      104.92       87.99      8.17 o 
  -2   2  18        1.10       15.10      6.91 o 
   0   2  18       42.11       54.18      7.91 o 
   2   2  18       93.06       99.00     10.31 o 
   4   2  18      496.78      491.44     14.62 o 
   6   2  18        7.38        8.82      5.25 o 
   8   2  18        1.00        8.23      5.59 o 
  10   2  18       15.68       28.10      7.03 o 
  12   2  18       23.92       33.53      6.68 o 
 -13   3  18        0.05        6.63      4.66 o 
 -11   3  18       68.18       52.45     12.77 o 
  -9   3  18      175.47      164.76     31.61 o 
  -7   3  18       16.67       10.15      6.65 o 
  -5   3  18       77.75       88.53      9.32 o 
  -3   3  18       26.62       29.37      4.35 o 
  -1   3  18        6.12        0.78      3.64 o 
   1   3  18       87.27       82.32      9.91 o 
   3   3  18       12.71        6.80      3.45 o 
   5   3  18        0.29        4.38      2.66 o 
   7   3  18        2.08        9.65      5.77 o 
   9   3  18        0.08       13.92      5.67 o 
  11   3  18       82.75       83.94     16.67 o 
 -12   4  18       26.18       26.07     10.10 o 
 -10   4  18       24.68       25.03      6.53 o 
  -8   4  18        3.02       10.65      6.13 o 
  -6   4  18       38.86       31.09      9.82 o 
  -4   4  18        0.27        6.03      2.96 o 
  -2   4  18        1.30        6.94      3.40 o 
   0   4  18      111.66      119.38     11.08 o 
   2   4  18      203.25      202.06     18.88 o 
   4   4  18       58.95       31.32      4.96 o 
   6   4  18       26.97       23.39      5.90 o 
   8   4  18        0.92       14.21      5.52 o 
  10   4  18       24.27       34.57      8.05 o 
  -9   5  18        3.04       12.72      7.44 o 
  -7   5  18       36.14       30.28      8.98 o 
  -5   5  18        5.69        6.89      8.02 o 
  -3   5  18        0.04       12.15      4.49 o 
  -1   5  18        4.32        6.46      5.15 o 
   1   5  18        2.93        6.86      3.84 o 
   3   5  18       39.44       48.63      8.22 o 
   5   5  18        0.45        7.86      4.81 o 
   7   5  18       18.19       11.96      7.19 o 
   9   5  18       16.00       15.54      6.04 o 
  -8   6  18        0.10       17.90      8.73 o 
  -6   6  18        0.03        2.73      7.52 o 
  -4   6  18       16.00       15.82      6.31 o 
  -2   6  18       15.37       15.06      6.97 o 
   0   6  18        1.15        3.45      4.01 o 
   2   6  18       65.46       85.42      9.11 o 
   4   6  18        9.16        9.02      5.23 o 
   6   6  18        0.75        7.34      7.16 o 
  -1   7  18       32.23       32.99      9.63 o 
   1   7  18       11.27       20.83      7.87 o 
 -13   1  19        1.97        6.81      6.64 o 
 -11   1  19       71.42       80.60     18.28 o 
  -9   1  19       21.51       11.96      5.26 o 
  -7   1  19       12.14       10.72      4.53 o 
  -5   1  19       32.27       31.75      5.83 o 
  -3   1  19      131.92      138.47      9.16 o 
  -1   1  19        4.35        2.36      5.00 o 
   1   1  19      972.38      997.35     22.19 o 
   3   1  19      147.09      154.46     12.62 o 
   5   1  19       60.00       48.03      8.43 o 
   7   1  19        6.59       13.31      6.15 o 
   9   1  19       23.57       16.39      5.84 o 
  11   1  19        2.84        6.57      4.31 o 
 -12   2  19       14.10        9.48      7.79 o 
 -10   2  19       13.25       17.10      6.22 o 
  -8   2  19      250.58      235.38     23.84 o 
  -6   2  19       64.15       43.53     10.45 o 
  -4   2  19       41.28       47.08      7.04 o 
  -2   2  19      121.60      140.69     13.63 o 
   0   2  19       42.05       33.32      5.21 o 
   2   2  19      198.28      171.98     13.95 o 
   4   2  19      338.75      339.07     14.64 o 
   6   2  19       55.18       42.48      6.73 o 
   8   2  19        2.01       16.38      8.14 o 
  10   2  19        5.07        3.29      4.84 o 
  12   2  19        1.57        6.98      5.82 o 
 -11   3  19        0.03       12.62      8.63 o 
  -9   3  19       40.74       32.59     10.05 o 
  -7   3  19      202.81      191.25     33.16 o 
  -5   3  19       44.68       43.30      7.03 o 
  -3   3  19        3.04        3.67      4.26 o 
  -1   3  19        8.20        9.06      4.26 o 
   1   3  19      363.52      360.05     14.20 o 
   3   3  19       24.16       16.48      7.66 o 
   5   3  19        8.12       15.21      5.90 o 
   7   3  19       10.06        9.38      5.17 o 
   9   3  19        6.50       10.87     10.27 o 
  11   3  19        2.08        8.76      5.58 o 
 -10   4  19      169.83      151.79     41.78 o 
  -8   4  19       17.38        9.42      5.41 o 
  -6   4  19       15.60       15.13      5.10 o 
  -4   4  19       15.14        8.82      3.92 o 
  -2   4  19        9.26       12.15      4.45 o 
   0   4  19        9.74       11.96      5.11 o 
   2   4  19       15.60       10.84      5.02 o 
   4   4  19        0.00        8.03      4.06 o 
   6   4  19        0.02        4.70      4.76 o 
   8   4  19       31.80       33.51      7.11 o 
  10   4  19        0.34       -2.03      6.70 o 
  -9   5  19        5.89       10.70      6.69 o 
  -7   5  19        1.12        3.50      3.94 o 
  -5   5  19        9.75       14.28      6.09 o 
  -3   5  19        2.22        7.63      4.91 o 
  -1   5  19        3.94       10.17      3.47 o 
   1   5  19        5.87        0.58      4.10 o 
   3   5  19       76.04       81.08      8.21 o 
   5   5  19        5.12       -0.52      4.07 o 
   7   5  19        1.60       -1.05      4.93 o 
  -6   6  19        2.66        4.46      5.58 o 
  -4   6  19        0.00        7.67      5.02 o 
  -2   6  19       18.58       19.11      7.41 o 
   0   6  19        0.10        4.36      3.64 o 
   2   6  19        0.67       12.29      5.84 o 
   4   6  19        0.00       11.24     11.12 o 
 -12   0  20       20.23       35.77     16.54 o 
 -10   0  20      160.18      168.61     31.05 o 
  -8   0  20       10.41       16.87      6.75 o 
  -6   0  20       22.57       25.32      7.75 o 
  -4   0  20      187.26      186.03     16.36 o 
  -2   0  20      455.48      470.05     19.46 o 
   0   0  20        1.61        7.59      6.85 o 
   2   0  20        0.14        5.45      5.69 o 
   4   0  20       10.56        5.14      7.65 o 
   6   0  20        6.16        7.04     10.01 o 
   8   0  20       49.68       45.27     14.15 o 
  10   0  20        4.70       23.58      9.54 o 
  12   0  20       15.44       17.04      6.85 o 
 -13   1  20        0.15       11.06      6.98 o 
 -11   1  20       55.42       56.96     10.84 o 
  -9   1  20      145.98      149.49     17.33 o 
  -7   1  20       67.30       76.06      6.77 o 
  -5   1  20        1.14        5.59      4.49 o 
  -3   1  20       53.05       72.08      8.29 o 
  -1   1  20      487.72      581.42     17.31 o 
   1   1  20      440.60      405.31     16.06 o 
   3   1  20       36.99       32.63      5.71 o 
   5   1  20       20.07       30.18      9.13 o 
   7   1  20        6.79       11.36      5.58 o 
   9   1  20       87.02      112.48     12.39 o 
  11   1  20        3.73       14.03      8.92 o 
 -12   2  20        1.82        7.90      6.08 o 
 -10   2  20       43.70       32.83      8.30 o 
  -8   2  20      145.59      160.83     16.51 o 
  -6   2  20       30.94       32.46      8.19 o 
  -4   2  20        8.81        8.74      3.79 o 
  -2   2  20       31.62       35.73      6.76 o 
   0   2  20      186.07      183.75     12.06 o 
   2   2  20       53.56       60.47      8.35 o 
   4   2  20        0.40        5.90      6.03 o 
   6   2  20      130.90      160.23     10.99 o 
   8   2  20       44.61       49.65      8.30 o 
  10   2  20       18.03       11.52     10.66 o 
 -11   3  20       17.74        8.20      4.89 o 
  -9   3  20       13.69        8.88      4.69 o 
  -7   3  20        0.04       -0.86      9.21 o 
  -5   3  20        5.92       13.18      4.75 o 
  -3   3  20       30.00       34.01      5.71 o 
  -1   3  20        0.15        7.53      3.03 o 
   1   3  20       45.77       58.04      7.90 o 
   3   3  20       50.77       54.40     11.79 o 
   5   3  20       16.23        9.36      5.05 o 
   7   3  20        2.93       11.54      5.58 o 
   9   3  20        7.85       17.39      9.60 o 
 -10   4  20        1.50        4.50      5.08 o 
  -8   4  20        0.21        7.48      3.84 o 
  -6   4  20        0.01        1.09     11.32 o 
  -4   4  20       28.12       30.59      6.52 o 
  -2   4  20       29.89       30.71     10.44 o 
   0   4  20       44.43       37.09      8.88 o 
   2   4  20       22.79       11.78      5.84 o 
   4   4  20        4.27        6.21      6.44 o 
   6   4  20        1.05        5.09      4.74 o 
   8   4  20        2.58       12.43      6.34 o 
  -7   5  20       10.05        5.86      4.47 o 
  -5   5  20        4.99        1.90      5.02 o 
  -3   5  20        6.18       15.13      7.31 o 
  -1   5  20       30.52       25.27      8.03 o 
   1   5  20        1.33       10.65      3.74 o 
   3   5  20       20.42       14.80      5.52 o 
   5   5  20       48.03       51.36      7.22 o 
  -4   6  20        0.32       12.65      5.71 o 
  -2   6  20       28.90       29.21     10.52 o 
   0   6  20        2.76        3.04      6.68 o 
   2   6  20        3.36        9.08      4.74 o 
 -11   1  21       14.80       24.86     13.75 o 
  -9   1  21       41.95       39.31      7.12 o 
  -7   1  21        0.85        7.67      3.06 o 
  -5   1  21        0.03        5.92      4.63 o 
  -3   1  21      280.06      273.39     12.47 o 
  -1   1  21      123.77      123.12     16.35 o 
   1   1  21       48.34       40.44      6.97 o 
   3   1  21       89.92       89.04      9.20 o 
   5   1  21        1.36        8.14      4.04 o 
   7   1  21        1.53        3.84      5.95 o 
   9   1  21       35.62       28.57      9.78 o 
 -10   2  21        3.34        9.62      4.90 o 
  -8   2  21        9.44        8.16      4.92 o 
  -6   2  21        0.64        1.57      3.35 o 
  -4   2  21        1.68       12.28      3.99 o 
  -2   2  21       21.73       19.58      5.74 o 
   0   2  21      211.34      198.59     15.99 o 
   2   2  21       89.53       95.62     10.21 o 
   4   2  21       22.84       24.91     10.96 o 
   6   2  21       19.13       35.05      9.74 o 
   8   2  21        3.52        0.06      5.42 o 
  10   2  21      173.25      275.12     16.76 o 
  -9   3  21        5.45        6.33      3.84 o 
  -7   3  21       10.58        9.84      5.28 o 
  -5   3  21        3.01        3.64      4.36 o 
  -3   3  21       76.59       89.20     14.58 o 
  -1   3  21        2.24        5.77      4.27 o 
   1   3  21       53.89       53.33      7.10 o 
   3   3  21       38.94       33.54      7.67 o 
   5   3  21       12.43       27.59      9.48 o 
   7   3  21        5.86        5.52      5.31 o 
   9   3  21        0.63        4.66      6.07 o 
  -8   4  21       24.36       23.63      8.70 o 
  -6   4  21        6.94       15.97      5.80 o 
  -4   4  21        2.56        5.55     12.08 o 
  -2   4  21        0.01       16.49      5.57 o 
   0   4  21        3.18       10.78      5.46 o 
   2   4  21       26.03       13.96      4.77 o 
   4   4  21        0.19        8.64      6.82 o 
   6   4  21        0.56        8.51      5.40 o 
  -5   5  21        0.61        3.61      3.85 o 
  -3   5  21       12.43        8.57      7.65 o 
  -1   5  21        5.92       11.50      7.48 o 
   1   5  21        0.00        7.84      5.47 o 
   3   5  21        4.71        5.09      6.40 o 
 -10   0  22      135.52      184.14     36.42 o 
  -8   0  22      329.96      422.99     35.88 o 
  -6   0  22       10.08        5.12     10.01 o 
  -4   0  22       41.63       57.85      9.69 o 
  -2   0  22      565.14      600.77     24.27 o 
   0   0  22       13.94       13.96     12.73 o 
   2   0  22       82.62      101.75     11.81 o 
   4   0  22        7.26       16.19      9.29 o 
   6   0  22        3.68       13.78      9.50 o 
   8   0  22        0.55       15.31     10.59 o 
 -11   1  22        0.00        7.73      5.21 o 
  -9   1  22       44.28       31.21      7.17 o 
  -7   1  22      105.97      101.04      9.87 o 
  -5   1  22       38.30       54.60      7.66 o 
  -3   1  22       69.64       52.08     10.73 o 
  -1   1  22       46.40       37.80     11.17 o 
   1   1  22        5.80        3.35      3.94 o 
   3   1  22       26.20       33.13      6.53 o 
   5   1  22       27.31       41.40      9.66 o 
   7   1  22        7.38       17.30      7.81 o 
   9   1  22        0.26        0.68      5.41 o 
 -10   2  22        5.41        8.85      4.70 o 
  -8   2  22        0.41        3.21      5.39 o 
  -6   2  22       33.41       37.55      7.90 o 
  -4   2  22        0.13        4.83      3.73 o 
  -2   2  22      184.47      198.41     13.61 o 
   0   2  22       78.81       97.61     16.89 o 
   2   2  22      188.32      186.16     19.24 o 
   4   2  22        4.14        9.02      6.62 o 
   6   2  22        9.54        9.85     11.46 o 
   8   2  22       38.21       72.54     10.67 o 
  -9   3  22        0.44       11.77     19.12 o 
  -7   3  22       25.91       22.90     12.66 o 
  -5   3  22        1.14        1.39      3.71 o 
  -3   3  22        0.00        8.49      4.70 o 
  -1   3  22       83.19       75.48     10.77 o 
   1   3  22       90.05       85.34     10.25 o 
   3   3  22       14.55       14.80      4.59 o 
   5   3  22        3.91       19.33      7.98 o 
   7   3  22       55.99       66.94     10.18 o 
  -6   4  22        3.32        7.91      6.64 o 
  -4   4  22        0.21        7.00      7.17 o 
  -2   4  22       79.19       65.86      8.86 o 
   0   4  22       10.59       21.62      9.70 o 
   2   4  22        0.74        4.35      3.90 o 
   4   4  22        5.59       -4.84      5.12 o 
  -3   5  22        1.57        4.70      3.65 o 
  -1   5  22       45.45       56.24     10.13 o 
   1   5  22        0.06        1.86      7.91 o 
  -9   1  23       11.92       11.43      4.86 o 
  -7   1  23       69.95       72.76     10.28 o 
  -5   1  23        0.95        3.04      3.84 o 
  -3   1  23        1.01        9.68      4.37 o 
  -1   1  23       36.06       21.95      5.67 o 
   1   1  23        8.65        8.83      2.80 o 
   3   1  23        7.39        9.75      4.42 o 
   5   1  23        3.69        4.89      7.98 o 
   7   1  23       28.81       31.77      9.83 o 
  -8   2  23        6.01        5.80      4.01 o 
  -6   2  23       23.78       17.69      6.94 o 
  -4   2  23       11.34        5.89      6.10 o 
  -2   2  23       30.70       23.91      9.69 o 
   0   2  23        4.77        4.03      4.12 o 
   2   2  23       41.17       38.79      7.16 o 
   4   2  23       20.56       33.02      8.27 o 
   6   2  23       90.15      135.32     15.20 o 
  -7   3  23        0.28        3.71      7.34 o 
  -5   3  23        1.82       10.01      5.31 o 
  -3   3  23        0.01       12.78      4.20 o 
  -1   3  23       19.62       14.29      4.51 o 
   1   3  23       76.72       48.96     20.17 o 
   3   3  23       55.89       42.59     17.41 o 
   5   3  23        0.09        3.34      6.55 o 
  -4   4  23        2.16       11.39      6.25 o 
  -2   4  23       31.08       23.76      7.36 o 
   0   4  23       15.57       22.43      5.72 o 
   2   4  23        1.07       14.31      7.76 o 
  -8   0  24       12.09       13.06     11.03 o 
  -6   0  24      124.80      151.45     13.28 o 
  -4   0  24       15.69       24.35      9.16 o 
  -2   0  24      194.88      241.81     21.80 o 
   0   0  24        6.26        8.10      6.45 o 
   2   0  24        2.84       -0.02      4.90 o 
   4   0  24       10.59       10.52      9.65 o 
   6   0  24       22.46       34.24     11.03 o 
  -7   1  24       16.39       17.62      5.14 o 
  -5   1  24       64.53       71.18      7.19 o 
  -3   1  24       12.91       10.66      4.30 o 
  -1   1  24       12.49       16.53      8.64 o 
   1   1  24        4.29       10.44      3.85 o 
   3   1  24        3.13        6.60      5.68 o 
   5   1  24       22.57       16.31      7.93 o 
  -6   2  24       63.74       55.75      9.98 o 
  -4   2  24       32.67       37.37      7.68 o 
  -2   2  24       21.92        8.15      6.41 o 
   0   2  24       41.47       43.25      6.37 o 
   2   2  24        4.43        6.22      5.29 o 
   4   2  24       16.69        2.03      6.89 o 
  -5   3  24        6.11       19.37     12.70 o 
  -3   3  24        6.82       15.66      5.03 o 
  -1   3  24        6.28       17.73      5.63 o 
   1   3  24        4.55        7.53      4.39 o 
   3   3  24        4.49       11.78      6.35 o 
  -5   1  25      132.46      136.98     11.88 o 
  -3   1  25        0.40        7.93      3.74 o 
  -1   1  25        2.63        3.22      4.01 o 
   1   1  25        0.17        9.48      4.42 o 
   3   1  25       17.43       16.57      7.14 o 
  -2   2  25        9.76       17.60      5.36 o 
   0   2  25       28.44       31.31      8.82 o 
                                                 
